# Supplementary material for: Rectus femoris electromyography signal clustering: Data-driven management of crouch gait in patients with cerebral palsy
Source: PLoS One. 2024 Aug 20;19(8):e0298945. doi: 10.1371/journal.pone.0298945 (PMC11335125; doi:10.1371/journal.pone.0298945)
Supplement: S1 Data — (XLSX) [file pone.0298945.s002.xlsx]

## Sheet: Tabelle1
Patient ID	Visiting time	Group	Affected side	recfemEnv(Mean):0-100%GC	recfemEnv(Range):0-100%GC	recfemEnv(Min):0-100%GC	recfemEnv(Max):0-100%GC	recfemEnv(Min@):0-100%GC	recfemEnv(Max@):0-100%GC	recfemEnv(Mean):ST	recfemEnv(Range):ST	recfemEnv(Min):ST	recfemEnv(Max):ST	recfemEnv(Min@):ST	recfemEnv(Max@):ST	recfemEnv(Mean):SW	recfemEnv(Range):SW	recfemEnv(Min):SW	recfemEnv(Max):SW	recfemEnv(Min@):SW	recfemEnv(Max@):SW	recfemEnv(Mean):LR	recfemEnv(Range):LR	recfemEnv(Min):LR	recfemEnv(Max):LR	recfemEnv(Min@):LR	recfemEnv(Max@):LR	recfemEnv(Mean):MSt	recfemEnv(Range):MSt	recfemEnv(Min):MSt	recfemEnv(Max):MSt	recfemEnv(Min@):MSt	recfemEnv(Max@):MSt	recfemEnv(Mean):TSt	recfemEnv(Range):TSt	recfemEnv(Min):TSt	recfemEnv(Max):TSt	recfemEnv(Min@):TSt	recfemEnv(Max@):TSt	recfemEnv(Mean):PSw	recfemEnv(Range):PSw	recfemEnv(Min):PSw	recfemEnv(Max):PSw	recfemEnv(Min@):PSw	recfemEnv(Max@):PSw	recfemEnv(Mean):ISw	recfemEnv(Range):ISw	recfemEnv(Min):ISw	recfemEnv(Max):ISw
55953	1	Unilateral CP	Right	100.559	253.014	27.827	280.841	32	4	87.791	253.014	27.827	280.841	32	4	118.494	147.19	81.774	228.964	85	61	248.509	95.977	184.864	280.841	0	4	76.306	204.8	35.541	240.341	25	7	36.189	36.59	27.827	64.418	32	45	97.427	108.514	70.107	178.621	46	58	167.519	123.754	105.21	228.964
55946	1	Unilateral CP	Right	100.209	118.553	47.947	166.5	32	92	75.618	83.659	47.947	131.606	32	62	140.978	52.553	113.947	166.5	66	92	110.536	30.559	92.816	123.375	13	1	63.899	31.057	51.291	82.348	30	14	53.459	16.306	47.947	64.252	32	47	83.419	77.821	53.785	131.606	52	62	133.262	40.849	113.947	154.796
55936	1	Bilateral CP	Both	100.215	139.834	64.029	203.863	64.5	61.5	102.514	128.356	65.805	194.161	52.5	5	96.811	139.538	64.325	203.863	75	61.5	157.528	84.768	109.393	194.161	5.5	5	85.947	40.831	72.008	112.84	27.5	12.5	82.913	14.781	75.936	90.718	33.5	38.5	101.65	114.844	65.805	180.649	52.5	59.5	129.719	136.59	67.272	203.863
55932	1	Bilateral CP	Both	100.819	450.068	17.786	467.853	61.5	5	126.41	424.77	43.084	467.853	39.5	5	62.628	153.526	18.652	172.178	96	100	355.818	270.368	197.485	467.853	5.5	5	86.358	154.447	48.215	202.662	27	11.5	61.655	33.923	44.11	78.033	41	43	68.81	19.079	58.981	78.061	51.5	58	72.413	42.767	50.616	93.383
55920	1	Unilateral CP	Left	99.895	252.059	31.995	284.054	40	76	61.679	98.796	31.995	130.791	40	4	151.441	229.321	54.733	284.054	87	76	112.178	43.975	86.816	130.791	10	4	50.643	42.167	38.242	80.408	29	11	39.081	31.362	31.995	63.357	40	48	70.963	36.376	61.75	98.125	54	57	187.248	102.07	123.994	226.064
55919	1	Unilateral CP	Right	100.56	129.128	49.9	179.028	53	5	101.875	129.128	49.9	179.028	53	5	98.856	116.08	51.834	167.913	69	100	166.269	32.494	146.534	179.028	10	5	92.481	66.606	68.437	135.043	22	11	95.137	61.039	53.968	115.007	48	35	51.651	5.553	49.9	55.453	53	56	68.037	34.596	51.834	86.43
55917	1	Bilateral CP	Both	100.484	106.332	63.725	170.056	78.5	50	103.987	88.906	71.181	160.087	56	7	95.045	87.411	63.725	151.136	78.5	99.5	137.331	43.583	116.377	159.96	4.5	6.5	103.448	34.419	89.853	124.272	25	12	98.341	22.478	87.778	110.257	42.5	44	81.668	33.926	71.181	105.107	56	56.5	96.613	47.882	70.567	118.449
55913	1	Unilateral CP	Right	100.211	124.386	59.273	183.659	88	5	99.629	111.386	72.273	183.659	46	5	101.062	94.744	59.273	154.017	88	74	154.434	71.019	112.64	183.659	11	5	86.832	21.638	78.268	99.905	16	12	83.404	20.633	72.273	92.906	46	37	88.808	17.623	77.21	94.833	49	56	113.273	67.157	86.443	153.6
55904	1	Bilateral CP	Both	100.459	282.481	60.337	342.817	40	5.5	106.597	282.481	60.337	342.817	40	5.5	88.896	74.024	69.1	143.125	74	83	198.994	273.124	69.693	342.817	15	5.5	79.683	17.951	67.585	85.536	20	28.5	73.168	22.768	62.008	84.776	37.5	44	74.079	46.338	61.449	107.786	60.5	60.5	89.047	48.974	69.1	118.074
55903	1	Bilateral CP	Both	100.507	218.052	42.56	260.611	44.5	4	95.132	218.052	42.56	260.611	44.5	4	105.92	98.873	57.981	156.854	77	97	193.365	146.803	113.808	260.611	11	4	74.778	59.978	45.775	105.753	28.5	12	80.144	42.309	58.174	100.482	42	44.5	47.873	13.887	42.999	56.886	56	60.5	77.475	40.912	61.628	102.54
55898	1	Unilateral CP	Left	100.932	327.413	26.122	353.535	60	5	125.975	299.635	53.9	353.535	52	5	73.282	226.857	26.122	252.98	60	100	247.098	225.97	127.565	353.535	9	5	90.931	42.551	63.76	106.311	12	17	107.693	25.111	95.789	120.9	28	42	91.998	67.866	53.9	121.766	52	43	38.076	31.481	26.122	57.603
55896	1	Bilateral CP	Both	100.401	236.764	34.871	271.635	48.5	41	79.174	146.031	34.871	180.902	48.5	3	138.534	195.046	61.253	256.299	84.5	90	145.537	97.74	83.162	180.902	10	3	78.319	34.399	65.226	99.625	23.5	22	54.035	31.449	39.614	71.063	46.5	41.5	62.664	49.164	45.415	94.579	52.5	59.5	147.929	97.397	106.04	203.437
55887	1	Bilateral CP	Both	100.965	291.866	41.997	333.863	50	4	108.296	287.3	46.563	333.863	37	4	89.918	141.548	52.813	194.361	80.5	100	276.422	143.023	190.84	333.863	4.5	4	84.068	153.007	50.261	203.268	20.5	10	62.294	13.246	57.23	70.476	46.5	31.5	83.452	64.366	58.207	122.573	52.5	59.5	98.751	64.326	69.981	134.308
55886	1	Bilateral CP	Both	100.398	174.424	47.055	221.479	67.5	41.5	88.886	160.305	47.422	207.727	48.5	4	118.986	159.1	50.481	209.581	78	78.5	159.832	110.939	96.788	207.727	12.5	4	85.367	18.496	74.494	92.99	31	13.5	58.611	24.539	49.717	74.256	47	38.5	60.191	17.978	51.706	69.684	52.5	59.5	102.102	108.843	61.964	170.807
55869	1	Bilateral CP	Both	100.757	263.013	15.625	278.638	42.5	3.5	86.318	263.013	15.625	278.638	42.5	3.5	123.417	176.689	20.567	197.256	62.5	74.5	205.559	165.78	112.858	278.638	11	3.5	69.711	72.34	33.207	105.547	30	15	34.62	69.817	15.625	85.443	42.5	40.5	86.518	97.55	30.906	128.456	60.5	54	103.587	174.118	20.567	194.685
55865	1	Bilateral CP	Both	100.563	226.358	50.275	276.633	79.5	8.5	110.02	212.774	63.859	276.633	40.5	8.5	85.271	134.844	50.275	185.119	79.5	97	200.591	140.182	136.452	276.633	2.5	8.5	88.59	87.928	65.375	153.303	30.5	13	76.496	21.587	63.859	85.446	40.5	40	98.52	45.143	72.984	118.127	52	59	73.861	34.206	64.474	98.681
55861	1	Bilateral CP	Both	100.754	367.788	31.848	399.637	46	4	123.638	363.318	36.318	399.637	24	4	65.039	127.406	42.745	170.151	68	100	276.832	267.925	131.711	399.637	11.5	4	60.367	83.186	36.318	119.505	24	22	95.265	88.973	55.442	144.414	47	40	105.695	59.214	66.914	126.128	54.5	55	55.349	36.235	42.745	78.981
55845	1	Unilateral CP	Left	100.388	125.145	66.629	191.774	30	7	101.621	125.145	66.629	191.774	30	7	98.657	58.897	78.344	137.241	83	100	177.067	45.843	145.931	191.774	0	7	88.5	95.464	67.245	162.709	29	11	77.809	21.947	66.629	88.576	30	39	88.802	10.02	81.889	91.908	49	53	109.896	22.833	93.107	115.94
55842	1	Bilateral CP	Both	100.816	196.943	28.256	225.199	61.5	92.5	89.97	160.091	32.081	192.173	52	21	117.534	196.943	28.256	225.199	61.5	92.5	154.967	77.296	108.767	186.062	11.5	0	80.187	52.211	53.552	105.763	28.5	15	77.22	61.609	47.587	109.196	40.5	38	43.603	28.166	32.743	60.909	57.5	53	49.424	41.939	28.256	70.195
55840	1	Bilateral CP	Both	100.064	425.135	35.997	461.131	50	16	127.707	423.528	37.604	461.131	38	16	50.203	70.485	39.068	109.554	81.5	100	238.939	267.313	104.772	372.085	0	15	167.897	398.99	41.465	440.455	26.5	17	52.754	26.286	41.645	67.931	48.5	33.5	54.149	17.022	44.268	61.291	50.5	60.5	44.842	10.953	40.03	50.983
55837	1	Bilateral CP	Both	100.772	228.423	40.04	268.462	60	42	99.25	219.049	40.04	259.089	60	3.5	103.473	167.412	43.368	210.78	64	90	190.561	170.324	88.765	259.089	12	3.5	83.595	19.476	75.677	95.153	14.5	31	85.874	40.412	58.518	98.931	50.5	33.5	45.11	15.44	40.04	55.48	60	51.5	71.172	82.899	43.368	126.267
55833	1	Bilateral CP	Both	100.3	200.855	37.933	238.788	93.5	40	103.028	172.573	59.405	231.978	53	4.5	95.964	131.153	37.933	169.085	93.5	87.5	174.435	122.473	109.505	231.978	12.5	4.5	80.848	29.72	71.298	101.018	25	13.5	90.085	43.463	71.863	115.326	37	45.5	77.863	49.019	59.405	108.424	53	61	122.715	37.631	102.43	140.061
55832	1	Bilateral CP	Both	100.469	236.571	43.384	279.955	54.5	40.5	104.077	225.679	43.384	269.063	54.5	4.5	96.067	134.257	49.53	183.786	77	87.5	185.624	170.809	98.254	269.063	14	4.5	99.441	31.852	84.479	116.331	21	18	76.931	26.241	66.018	92.259	44.5	36.5	59.143	30.153	47.153	77.306	61.5	52.5	98.492	65.886	55.61	121.496
55831	1	Bilateral CP	Both	100.729	251.696	30.358	282.054	35	6	90.216	251.696	30.358	282.054	35	6	117.815	84.755	85.239	169.993	86.5	81.5	227.9	146.754	135.3	282.054	12.5	6	47.223	80.5	31.08	111.581	25.5	13.5	37.609	13.836	31.034	44.87	45	35	77.495	80.579	40.4	120.979	50.5	62	132.994	41.962	108.694	150.656
55829	1	Bilateral CP	Both	100.342	121.244	42.599	163.844	60.5	4	101.413	111.979	51.864	163.844	53.5	4	98.653	95.784	59.214	154.998	80	88.5	135.014	62.199	101.644	163.844	14.5	4	97.242	16.613	88.037	104.65	33	20	84.155	50.251	58.935	109.186	45	43	91.389	66.519	54.487	121.006	54.5	55	99.505	66.281	69.177	135.459
55828	1	Unilateral CP	Left	99.911	418.351	11.816	430.167	64	9	140.09	408.424	21.743	430.167	47	9	51.87	86.999	11.816	98.814	64	100	242.695	350.533	79.634	430.167	0	9	162.718	354.467	62.853	417.32	22	10	114.567	134.751	27.596	162.347	45	35	31.876	20.188	21.743	41.931	47	53	21.682	27.329	11.816	39.145
55827	1	Bilateral CP	Both	100.1	241.211	21.888	263.099	33	41.5	67.576	196.571	21.888	218.459	33	4	158.613	171.837	60.82	232.656	97.5	78	111.072	189.152	29.306	218.459	11.5	4	59.846	23.452	43.901	67.352	15	27	48.6	24.398	35.279	59.678	46.5	34.5	58.625	86.766	28.528	115.294	54	63	169.484	86.507	128.077	214.584
55820	1	Bilateral CP	Both	101.893	510.554	29.874	540.428	53.5	3.5	106.786	510.554	29.874	540.428	53.5	3.5	96.913	244.334	40.351	284.685	81	100	308.374	476.475	63.953	540.428	11.5	3.5	65.985	30.454	48.656	79.11	24	19	36.776	16.506	32.154	48.66	50	32.5	55.152	80.551	29.874	110.425	53.5	61.5	103.594	71.942	68.198	140.14
55809	1	Unilateral CP	Left	99.83	188.144	38.361	226.505	48	81	66.234	101.267	38.361	139.627	48	5	148.994	160.634	65.871	226.505	97	81	117.418	61.513	78.114	139.627	0	5	56.337	53.37	42.66	96.029	25	10	45.235	14.149	38.361	52.51	48	33	80.354	70.326	43.654	113.98	51	59	133.591	87.358	105.899	193.257
55808	1	Unilateral CP	Left	100.983	318.963	34.876	353.839	39	4	93.89	318.963	34.876	353.839	39	4	110.172	134.8	77.174	211.974	66	100	269.613	203.564	150.275	353.839	10	4	63.6	71.084	46.626	117.71	29	11	37.944	10.744	34.876	45.619	39	30	57.083	47.436	37.209	84.645	49	56	89.322	23.113	77.174	100.287
55799	1	Bilateral CP	Both	100.122	198.514	33.7	232.214	89.5	37	109.556	162.902	44.18	207.082	58.5	7	85.96	156.323	33.7	190.023	89.5	70	164.695	93.758	113.324	207.082	0	7	92.125	75.109	74.514	149.623	26	11	117.409	77.162	81.421	158.583	39.5	43	66.424	48.487	44.18	92.666	58.5	51	135.731	135.604	54.419	190.023
55792	1	Bilateral CP	Both	100.193	151.138	47.614	198.751	69.5	36.5	93.581	129.83	49.19	179.02	32.5	3.5	111	132.248	57.062	189.31	90	65.5	134.08	102.279	76.742	179.02	11	3.5	91.331	41.577	70.297	111.874	19	23	80.004	36.649	59.777	96.426	48	33	84.022	77.092	56.146	133.238	54	61	161.439	64.841	124.469	189.31
55782	1	Bilateral CP	Both	100.845	317.125	34.718	351.844	70	4.5	100.063	312.164	39.679	351.844	48.5	4.5	102.424	174.3	43.251	217.551	89	100	218.821	259.366	92.478	351.844	13.5	4.5	61.836	46.234	44.095	90.328	26	14.5	55.045	33.511	41.188	74.699	47	35	87.053	85.655	48.216	133.871	52	63	142.463	38.651	124.034	162.685
55778	1	Unilateral CP	Right	101.002	402.616	26.526	429.142	83	5	127.9	391.175	37.967	429.142	52	5	61.638	173.272	26.526	199.798	83	100	320.404	224.134	205.008	429.142	10	5	86.641	124.375	57.051	181.426	26	11	92.654	71.933	49.295	121.228	50	36	62.63	60.772	37.967	98.739	52	59	57.346	72.949	28.639	101.588
55777	1	Unilateral CP	Right	100.507	194.275	48.805	243.08	40	74	68.639	123.736	48.805	172.541	40	0	141.79	174.371	68.709	243.08	57	74	139.086	80.342	92.199	172.541	8	0	60.34	28.467	53.776	82.243	18	9	51.378	8.607	48.805	57.413	40	28	54.073	9.105	51.609	60.714	53	56	138.277	152.864	68.709	221.573
55765	1	Bilateral CP	Both	99.889	238.152	16.803	254.955	50.5	35.5	77.873	197.801	16.803	214.604	50.5	5.5	134.614	198.826	48.927	247.753	88.5	66	166.644	117.07	97.534	214.604	5.5	5.5	73.548	76.574	39.188	115.762	31	16.5	27.333	19.329	18.865	38.194	49	33.5	71.635	149.202	19.591	168.793	52	61	216.387	70.146	177.607	247.753
55745	1	Bilateral CP	Both	99.957	222.488	38.21	260.697	48.5	6.5	104.209	222.488	38.21	260.697	48.5	6.5	91.879	154.503	41.936	196.44	87.5	60.5	196.054	155.811	104.886	260.697	0	6.5	89.156	180.858	51.157	232.014	27.5	9.5	72.099	61.714	38.21	99.924	48.5	36.5	117.016	126.334	53.878	180.212	51.5	58	135.939	109.66	86.779	196.44
55726	1	Bilateral CP	Both	100.449	268.443	42.852	311.295	70.5	5	101.946	264.327	46.968	311.295	41	5	98.93	95.585	50.079	145.664	79.5	75	255.666	151.265	160.03	311.295	0	5	89.833	184.144	50.535	234.678	21.5	8.5	54.049	23.842	46.968	70.81	41	39.5	92.712	30.871	72.942	103.813	50.5	55.5	82.431	68.648	58.902	127.55
55725	1	Bilateral CP	Both	100.228	247.119	28.842	275.961	46	77.5	74.799	179.548	28.842	208.389	46	5.5	138.978	226.222	49.738	275.961	94	77.5	170.294	94.421	113.969	208.389	4.5	5.5	63.507	73.603	38.904	112.507	23.5	11	37.599	20.671	28.842	49.513	46	31	69.809	58.279	42.247	100.526	51.5	59.5	149.228	98.158	106.876	205.034
55712	1	Bilateral CP	Both	100.433	105.981	66.398	172.379	38	35.5	96.787	100.888	66.398	167.286	38	5	106.47	80.23	82.805	163.035	77	82.5	143.044	54.286	113	167.286	13	5	91.15	31.109	75.53	106.639	28.5	14	77.069	19.027	69.898	88.925	48.5	34.5	85.651	47.216	70.775	117.99	54.5	61	106.647	49.308	84.387	133.695
55703	1	Unilateral CP	Right	101.371	435.92	16.481	452.401	93	4	116.438	420.515	31.886	452.401	41	4	84.061	250.835	16.481	267.316	93	100	347.801	239.801	212.6	452.401	9	4	71.891	100.493	50.45	150.944	27	10	41.003	20.524	31.886	52.41	41	45	97.192	52.266	63.981	116.247	46	53	102.751	24.684	91.901	116.585
55655	1	Bilateral CP	Both	100.087	302.772	32.24	335.011	87	26	117.854	298.406	36.605	335.011	29	26	64.425	99.356	32.24	131.595	87	100	174.546	191.998	85.463	277.461	0	5.5	61.987	123.127	36.605	159.732	29	25.5	125.174	82.163	84.407	166.57	37.5	44.5	108.804	66.762	79.666	146.428	61	61.5	67.435	52.749	42.078	94.827
55640	1	Bilateral CP	Both	100.901	327.804	25.152	352.957	83.5	9	119.91	307.412	45.545	352.957	54	9	71.912	218.602	25.152	243.755	83.5	98.5	243.959	209.894	143.063	352.957	2	9	131.607	213.151	65.612	278.763	29	11.5	71.117	31.525	51.828	83.353	50.5	42.5	48.578	7.124	45.545	52.669	54	59.5	57.191	15.026	48.818	63.844
55638	1	Bilateral CP	Both	100.254	215.871	37.944	253.815	65	7.5	106.595	214.751	39.065	253.815	57.5	7.5	90.173	130.379	39.773	170.151	66	82.5	217.638	123.931	129.884	253.815	0	7.5	98.769	106.893	74.34	181.233	28	14	69.073	30.055	49.318	79.373	49.5	32.5	43.226	9.901	39.065	48.966	57.5	52.5	47.725	31.436	39.773	71.209
55635	1	Bilateral CP	Both	100.465	176.01	59.688	235.698	73.5	6	114.78	167.7	67.998	235.698	61.5	6	77.229	87.603	59.688	147.291	73.5	100	198.276	95.445	140.252	235.698	5.5	6	96.281	43.159	81.768	124.927	27	12.5	89.352	41.879	80.217	122.096	44.5	43.5	98.733	61.562	67.998	129.559	61.5	52.5	66.521	6.965	62.235	69.2
55627	1	Bilateral CP	Both	100.304	197.179	48.98	246.159	54.5	47.5	90.493	172.924	48.98	221.904	54.5	6	119.109	131.065	65.221	196.286	80	93.5	144.902	134.846	87.058	221.904	14.5	6	84.817	64.206	59.909	124.115	28	18.5	70.024	27.397	55.426	82.823	48	35.5	56.241	15.305	51.331	66.636	59.5	59	101.101	52.002	69.186	121.188
55624	1	Bilateral CP	Both	100.256	239.195	39.631	278.826	72	7	108.627	229.014	49.812	278.826	37.5	7	88.269	85.793	53.479	139.272	92	87.5	219.032	136.152	142.674	278.826	0	7	90.031	164.515	54.132	218.647	24.5	10.5	72.908	33.879	55.309	89.188	39.5	38	100.756	45.597	72.089	117.686	51	57.5	107.559	46.744	86.129	132.873
55618	1	Bilateral CP	Both	100.567	299.31	32.284	331.594	31.5	5	98.331	299.31	32.284	331.594	31.5	5	104.121	69.925	82.289	152.214	82	100	253.962	171.923	159.671	331.594	6	5	72.19	106.098	33.217	139.315	30	12	37.353	10.359	32.941	43.299	32.5	44	83.899	75	45.339	120.338	51	61	111.846	17.788	104.488	122.276
55607	1	Bilateral CP	Both	100.498	169.051	28.292	197.343	71	1.5	103.69	153.302	44.041	197.343	41	1.5	95.788	111.05	28.292	139.342	71	91.5	132.831	110.651	86.692	197.343	15	1.5	88.129	24.331	79.188	103.519	22	32.5	109.226	16.018	100.603	116.621	49.5	45	85.597	67.13	46.746	113.876	59.5	57	52.04	70.486	28.292	98.779
55580	1	Bilateral CP	Both	100.379	205.758	50.732	256.49	75.5	4	111.196	205.423	51.067	256.49	57.5	4	77.79	88.014	54.136	142.15	77	100	160.164	156.978	99.512	256.49	12	4	112.517	25.358	102.588	127.946	29	18.5	93.192	43.817	65.47	109.287	50	39	75.769	58.231	52.403	110.635	58	60	87.413	48.647	65.574	114.22
55573	1	Bilateral CP	Both	100.3	159.975	35.356	195.331	61	41	103.627	139.147	42.192	181.339	54.5	6	95.625	142.777	35.356	178.133	61	88	157.269	58.438	122.901	181.339	0	6	108.582	56.433	85.01	141.444	18	18.5	89.041	57.801	62.741	120.542	50.5	36	56.039	25.607	42.881	68.488	55	53.5	63.087	82.807	35.356	118.164
55572	1	Bilateral CP	Both	99.968	215.829	23.02	238.85	48	40.5	88.32	210.646	23.02	233.666	48	6.5	115.987	191.104	39.958	231.063	90	73	186.345	135.954	97.712	233.666	0	6.5	97.545	133.887	54.108	187.995	29.5	10	40.315	31.012	23.02	54.032	48	30.5	60.329	68.521	30.877	99.398	50.5	57.5	153.63	115.785	110.161	225.945
55534	1	Unilateral CP	Right	99.366	518.149	13.121	531.27	99	16	142.107	511.648	19.622	531.27	45	16	39.325	47.873	13.121	60.993	99	64	258.373	387.026	44.526	431.552	0	5	234.714	503.198	28.072	531.27	29	16	24.194	9.997	19.622	29.618	45	47	56.68	32.725	40.618	73.344	48	52	52.953	16.199	44.794	60.993
55532	1	Bilateral CP	Both	99.885	292.725	51.472	344.197	83	11	122.223	289.473	54.724	344.197	42	11	61.388	46.417	51.472	97.89	83	63.5	234.737	217.382	93.435	310.817	0	9	100.443	148.71	56.153	204.864	27.5	15.5	61.714	10.336	56.213	66.549	44.5	39.5	107.132	83.161	67.771	150.933	54	60	68.212	43.239	54.651	97.89
55529	1	Bilateral CP	Both	99.987	486.119	37.784	523.903	36	5	108.793	486.119	37.784	523.903	36	5	84.624	68.541	49.919	118.46	94.5	93.5	277.065	444.58	79.323	523.903	11.5	5	67.573	47.271	47.45	94.721	19.5	22	60.504	44.129	41.394	85.523	48	35	67.054	43.474	42.568	86.041	50.5	59	83.571	16.838	75.718	92.556
55485	1	Bilateral CP	Both	100.02	177.752	40.7	218.452	21	8	87.9	177.752	40.7	218.452	21	8	116.368	96.937	70.305	167.242	95.5	75	153.759	148.15	70.302	218.452	0	8	75.863	136.42	40.7	177.12	21	11	71.879	15.4	63.358	78.759	44.5	46.5	62.389	10.151	58.898	69.049	54	54	99.322	79.646	72.378	152.024
55456	1	Bilateral CP	Both	100.192	181.438	40.45	221.888	55.5	6	98.434	181.438	40.45	221.888	55.5	6	103.786	101.772	45.918	147.69	62	78	180.122	102.293	119.596	221.888	0	6	104.179	61.317	86.045	147.363	18	10	78.042	60.449	44.026	104.475	48.5	32	46.191	9.558	40.45	50.008	55.5	54.5	80.638	78.873	45.918	124.791
55449	1	Bilateral CP	Both	100.049	110.104	46.011	156.115	91	26.5	110.94	97.595	58.52	156.115	71	26.5	70.068	58.174	46.011	104.184	91	100	122.779	58.112	97.347	155.459	22	5	104.682	16.872	97.815	114.687	24	37	132.779	31.166	114.941	146.107	44	46	89.28	65.09	58.52	123.611	71	53.5	77.196	23.63	63.796	87.426
55430	1	Bilateral CP	Both	100.563	260.249	19.381	279.63	28.5	77	71.415	184.404	19.381	203.785	28.5	3.5	143.962	253.46	26.17	279.63	90	77	175.223	62.492	141.292	203.785	5.5	3.5	54.405	130.034	19.381	149.416	28.5	11.5	26.718	14.711	20.598	35.309	31	44.5	73.996	100.399	28.882	129.281	50.5	59.5	151.797	90.348	121.41	211.758
55406	1	Unilateral CP	Right	99.977	308.449	34.062	342.511	60	15	131.998	308.449	34.062	342.511	60	15	49.073	53.616	35.217	88.833	62	100	262.879	227.914	106.804	334.718	0	7	192.296	253.604	88.907	342.511	29	15	46.136	48.298	34.708	83.007	39	30	47.639	24.989	34.062	59.05	60	53	38.686	13.553	35.217	48.771
55399	1	Unilateral CP	Right	100.62	298.796	33.156	331.952	83	6	130.802	283.505	48.447	331.952	40	6	58.222	140.786	33.156	173.942	83	100	261.875	173.727	158.225	331.952	0	6	149.144	143.509	81.741	225.25	24	16	65.295	60.88	48.447	109.327	40	31	56.573	4.042	54.554	58.596	55	58	57.151	27.868	39.27	67.138
55397	1	Unilateral CP	Right	100.109	347.799	17.838	365.637	87	14	121.073	326.883	38.754	365.637	35	14	71.831	107.07	17.838	124.908	87	62	196.853	168.961	110.26	279.221	0	10	172.214	325.689	39.948	365.637	24	14	49.134	25.315	38.754	64.069	35	49	75.264	16.227	69.325	85.552	50	57	109.263	38.073	86.835	124.908
55379	1	Unilateral CP	Left	100.55	261.993	31.766	293.759	55	5	91.995	261.993	31.766	293.759	55	5	112.569	150.98	45.524	196.504	59	79	237.184	151.256	142.503	293.759	0	5	87.029	132.906	45.023	177.929	28	11	37.326	20.804	32.175	52.98	34	45	47.508	33.026	31.766	64.791	55	48	76.343	78.583	45.524	124.107
55376	1	Unilateral CP	Right	99.845	414.894	18.664	433.558	26	11	127.534	414.894	18.664	433.558	26	11	59.324	175.11	25.144	200.254	87	60	277.055	340.733	91.086	431.819	0	10	155.395	414.894	18.664	433.558	26	11	46.164	42.311	21.185	63.495	29	42	77.517	174.268	20.167	194.435	51	59	107.792	157.206	43.048	200.254
55373	1	Bilateral CP	Both	100.287	174.361	47.043	221.403	78.5	5	110.051	169.878	51.525	221.403	42.5	5	84.908	85.65	50.7	136.35	79.5	86	176.734	108.015	113.388	221.403	6	5	75.807	56.964	55.917	112.881	24.5	13	119.392	48.273	94.145	142.418	50.5	38.5	72.505	38.539	53.121	91.66	61	51.5	98.842	78.488	55.713	134.2
55352	1	Bilateral CP	Both	101.021	322.4	35.173	357.574	58	4.5	110.426	320.197	37.376	357.574	53	4.5	86.827	193.825	43.673	237.498	65.5	100	256.906	243.6	113.974	357.574	5	4.5	99.243	67.199	70.672	137.87	18	20	61.508	77.706	39.323	117.029	46.5	32	46.912	12.348	39.96	52.308	56.5	57	51.756	23.908	43.673	67.58
55348	1	Unilateral CP	Left	100.19	285.809	39.064	324.873	87	5	124.01	274.853	50.02	324.873	42	5	62.323	76.13	39.064	115.194	87	100	231.168	199.824	125.049	324.873	0	5	116.517	116.571	78.632	195.203	25	15	73.854	45.995	50.02	96.014	42	35	78.063	41.484	56.557	98.041	46	60	77.975	24.005	67.987	91.991
55327	1	Bilateral CP	Both	100.544	262.646	33.298	295.944	42.5	4	99.03	259.879	36.065	295.944	41.5	4	103.03	91.324	59.239	150.563	60.5	90	219.214	198.157	97.787	295.944	10	4	49.096	37.186	38.107	75.293	25.5	11	96.623	65.422	61.651	127.073	31	38	71.756	17.84	61.672	79.512	55	53	84.352	58.032	59.239	117.271
55325	1	Bilateral CP	Both	100.602	267.841	21.896	289.736	48.5	5	94.207	267.841	21.896	289.736	48.5	5	110.667	105.904	73.323	179.227	78	82	231.419	153.762	135.974	289.736	5	5	84.333	87.969	55.671	143.639	27	11.5	36.511	38.057	21.896	59.953	48.5	31.5	70.302	81.095	29.44	110.535	51.5	60	96.563	52.599	78.158	130.757
55317	1	Bilateral CP	Both	100.373	227.78	59.835	287.615	45.5	5	114.578	227.78	59.835	287.615	45.5	5	78.712	75.541	61.259	136.8	72.5	100	224.007	143.209	144.406	287.615	0	5	110.732	95.296	70.003	165.298	24.5	13	69.813	26.662	59.835	86.497	45.5	40.5	92.342	32.72	74.63	107.35	55.5	56	72.384	32.83	61.85	94.681
55316	1	Bilateral CP	Both	100.072	156.986	49.803	206.789	83.5	3.5	106.201	137.26	69.529	206.789	73.5	3.5	80.628	60.956	53.241	114.197	84	100	119.967	115.398	91.391	206.789	6	3.5	105.915	10.473	100.836	111.309	27.5	36.5	112.224	21.183	101.127	122.31	43	44	89.206	46.873	69.529	116.402	73.5	52	75.122	17.127	66.97	84.097
55276	1	Bilateral CP	Both	100.238	263.838	34.306	298.144	63.5	3	91.997	263.733	34.411	298.144	39.5	3	118.802	138.1	46.678	184.779	97	74.5	144.968	227.695	70.449	298.144	15	3	59.832	30.359	44.556	74.915	28.5	27.5	41.958	18.11	34.624	52.734	47	43	91.707	119.634	45.271	164.905	54.5	67.5	148.24	62.316	122.462	184.779
55265	1	Unilateral CP	Left	99.843	188.399	32.003	220.402	22	61	77.776	144.573	32.003	176.576	22	7	128.428	181.334	39.068	220.402	94	61	142.832	102.42	74.156	176.576	0	7	60.753	116.412	32.003	148.415	22	11	55.94	31.166	37.912	69.077	48	38	80.619	105.569	39.8	145.369	49	56	178.62	75.519	144.883	220.402
55233	1	Unilateral CP	Left	100.304	236.447	53.782	290.229	35	5	104.823	236.447	53.782	290.229	35	5	94.681	53.779	72.26	126.039	63	93	232.474	141.503	148.726	290.229	0	5	118.481	211.875	53.897	265.771	24	7	60.006	18.096	53.782	71.878	35	29	76.629	31.08	62.336	93.417	48	55	77.943	22.846	72.26	95.107
55204	1	Bilateral CP	Both	100.265	209.753	17.03	226.782	46	5.5	78.435	209.753	17.03	226.782	46	5.5	129.319	126.719	52.513	179.232	93	68	190.521	104.569	122.214	226.782	0	5.5	78.817	130.33	49.274	179.603	29	9.5	29.61	32.545	17.03	49.575	46	39.5	75.045	80.912	38.89	119.802	51	57	163.531	41.907	135.183	177.089
55203	1	Unilateral CP	Right	100.265	91.865	48.046	139.911	42	16	92.245	91.865	48.046	139.911	42	16	109.854	59.774	75.568	135.342	85	62	121.564	8.827	117.326	126.153	7	2	116.913	64.134	75.777	139.911	27	16	59.658	23.964	48.046	72.01	42	28	73.457	35.72	54.704	90.424	45	54	121.762	39.446	95.896	135.342
55181	1	Bilateral CP	Both	100.678	362.421	38.121	400.543	75	4	107.054	355.883	44.659	400.543	36	4	89.653	127.231	38.121	165.353	75	85	254.945	285.935	114.607	400.543	11	4	77.161	51.321	48.48	99.801	17.5	26	74.125	27.231	59.296	86.526	40	44.5	65.754	20.263	56.014	76.278	52	59.5	81.069	54.806	55.203	110.009
55180	1	Bilateral CP	Both	100.334	174.664	36.022	210.687	75	3	110.002	169.524	41.162	210.687	64.5	3	85.052	97.104	36.022	133.126	75	95.5	151.743	100.526	110.161	210.687	11.5	3	106.853	31.758	89.286	121.044	23.5	25	119.381	47.632	91.159	138.791	50	41	57.651	39.697	41.162	80.86	64.5	51	56.824	47.468	37.567	85.035
55179	1	Bilateral CP	Both	101.567	280.433	25.359	305.793	59	51	97.466	276.869	25.359	302.228	59	2	108.709	233.84	33.631	267.471	63	100	182.855	233.316	68.913	302.228	11.5	2	71.169	15.019	63.888	78.907	26	16	99.439	56.642	73.969	130.612	34.5	46	45.219	70.308	25.359	95.668	59	50.5	61.159	86.026	33.631	119.657
55177	1	Unilateral CP	Right	101.199	186.372	43.273	229.645	57	1	104.697	186.372	43.273	229.645	57	1	95.148	179.505	46.644	226.149	80	100	182.168	103.896	125.749	229.645	11	1	117.14	26.618	103.251	129.869	26	16	86.756	52.88	55.928	108.808	47	30	52.777	35.609	43.273	78.882	57	63	63.91	30.07	52.451	82.521
55175	1	Unilateral CP	Left	101.402	643.476	-2.142	641.334	95	5	147.138	597.372	43.962	641.334	37	5	39.711	226.837	-2.142	224.695	95	100	510.887	366.705	274.629	641.334	0	5	126.181	301.772	51.099	352.871	28	9	46.042	5.871	43.962	49.834	37	29	53.758	13.548	47.206	60.755	48	57	46.319	21.004	39.269	60.273
55169	1	Unilateral CP	Right	101.438	368.414	31.991	400.405	47	4	121.473	368.414	31.991	400.405	47	4	73.292	232.586	37.337	269.923	59	100	275.392	247.299	153.106	400.405	10	4	127.684	91.287	94.71	185.997	28	14	75.691	54.037	39.618	93.655	44	29	34.324	4.988	31.991	36.979	47	58	40.577	5.891	37.337	43.228
55158	1	Bilateral CP	Both	101.076	210.389	47.633	258.022	51.5	2	91.682	208.681	49.341	258.022	22.5	2	115.993	148.894	52.08	200.974	87	100	171.294	197.827	60.195	258.022	11.5	2	61.727	27.487	49.341	76.829	22.5	25	77.579	46.391	54.083	100.473	39.5	42	80.873	24.536	74.318	98.854	58.5	56.5	126.259	81.707	94.897	176.604
55152	1	Bilateral CP	Both	100.544	308.503	29.564	338.067	66	8	114.919	305.429	32.637	338.067	58	8	76.14	131.601	29.564	161.165	66	89.5	256.081	173.488	164.578	338.067	0	8	105.556	244.344	61.069	305.413	24.5	11	85.811	52.976	60.161	113.138	41	39.5	50.129	49.165	32.637	81.802	58	51	36.535	25.593	29.564	55.157
55148	1	Bilateral CP	Both	100.671	359.272	43.104	402.376	71	5.5	115.112	357.926	44.45	402.376	52.5	5.5	76.729	102.182	45.459	147.641	90.5	100	297.12	239.211	163.166	402.376	6.5	5.5	75.327	96.821	48.59	145.411	30	14	55.545	18.054	47.517	65.572	46	38	55.734	18.077	45.698	63.774	53.5	60	74.879	57.031	59.811	116.842
55134	1	Bilateral CP	Both	100.666	168.571	44.767	213.339	61.5	3.5	103.297	163.163	50.176	213.339	56.5	3.5	97.058	103.286	57.551	160.837	66	88	176.504	95.997	117.341	213.339	13	3.5	92.026	27.958	81.223	109.181	26.5	14	91.627	45.518	66.604	112.123	50	39.5	56.931	19.136	50.176	69.312	56.5	57	85.797	63.757	57.551	121.308
55115	1	Unilateral CP	Right	100.945	264.758	52.564	317.322	80	4	124.192	241.462	75.86	317.322	46	4	73.15	134.001	52.564	186.565	80	100	267.278	120.761	196.561	317.322	8	4	111.284	82.398	78.171	160.569	26	9	84.025	12.539	75.86	88.398	46	32	86.477	5.422	82.647	88.069	49	53	73.619	25.042	61.829	86.871
55106	1	Unilateral CP	Right	99.998	282.792	41.461	324.253	87	13	126.491	274.979	49.274	324.253	35	13	61.228	57.553	41.461	99.014	87	100	226.558	199.268	100.483	299.751	0	11	149.658	267.717	56.536	324.253	30	13	57.579	45.605	49.274	94.879	35	49	93.324	31.862	76.266	108.128	59	52	68.055	17.695	59.678	77.374
55086	1	Bilateral CP	Both	100.591	317.741	22.765	340.507	32	36.5	81.776	269.887	22.765	292.652	32	33.5	131.008	238.414	27.856	266.27	93.5	84.5	210.719	160.573	115.865	276.438	10	4	49.167	57.157	29.739	86.896	23	11	33.082	23.637	23.15	46.787	45	32.5	103.233	170.089	32.874	202.962	51	59.5	232.051	75.611	187.272	262.883
55046	1	Bilateral CP	Both	100.706	229.275	42.321	271.596	63.5	7.5	107.491	225.591	46.005	271.596	49.5	7.5	90.117	125.567	46.812	172.38	79	97	236.751	88.901	182.695	271.596	0	7.5	101.317	145.655	71.124	216.779	20.5	11	60.548	44.642	46.005	90.647	49.5	31.5	71.045	43.602	47.554	91.156	51	59.5	72.807	22.396	64.22	86.616
55039	1	Bilateral CP	Both	100.5	410.896	32.989	443.885	54.5	5	120.312	406.271	37.614	443.885	42	5	66.231	111.005	35.804	146.809	88.5	100	291.433	283.541	160.344	443.885	0	5	90.041	117.029	58.832	175.861	24.5	14	56.682	36.11	44.016	80.126	41.5	41.5	68.373	14.32	59.106	73.426	63	58.5	58.262	18.163	52.689	70.852
55038	1	Bilateral CP	Both	100.521	243.75	28.841	272.591	67.5	4	101.443	234.08	38.511	272.591	40	4	100.463	182.681	30.059	212.74	93	67	204.49	144.556	128.036	272.591	8	4	83.904	88.024	45.139	133.163	30.5	14	45.568	21.915	38.511	60.427	40	43.5	102.056	111.336	59.563	170.899	52.5	63	171.208	75.103	137.637	212.74
55036	1	Unilateral CP	Right	100.461	286.46	33	319.46	32	4	111.084	286.46	33	319.46	32	4	85.538	181.633	37.725	219.358	82	59	257.008	130.371	189.089	319.46	0	4	81.415	143.719	36.017	179.736	29	11	40.494	17.756	33	50.755	32	40	141.059	175.121	45.739	220.86	49	58	145.998	109.374	109.984	219.358
55030	1	Bilateral CP	Both	100.537	193.771	58.515	252.286	59.5	4	109.772	187.145	65.141	252.286	51	4	85.855	122.977	59.963	182.94	78.5	81	193.425	124.197	128.089	252.286	5.5	4	94.935	59.729	73.347	133.076	28	12.5	76.624	26.656	69.102	95.758	37.5	46.5	98.285	33.41	86.499	119.909	58.5	56	81.158	52.908	64.097	117.005
55026	1	Bilateral CP	Both	101.325	414.813	49.744	464.557	45.5	3	112.873	414.813	49.744	464.557	45.5	3	77.23	158.85	58.048	216.898	95	100	243.005	379.943	84.614	464.557	16.5	3	73.669	32.313	59.927	92.24	22	24	66.398	38.807	49.744	88.551	45.5	36.5	63.44	37.078	51.232	88.31	52.5	66	72.346	23.657	63.801	87.459
55019	1	Bilateral CP	Both	99.874	204.948	30.942	235.889	90	34.5	94.403	197.919	36.836	234.755	45	34	108.087	202.389	30.942	233.331	90	68	168.402	132.763	82.667	215.43	0	8	83.504	124.48	50.436	174.916	28.5	12.5	58.831	29.494	41.782	71.276	43.5	37.5	96.716	139.145	40.722	179.867	52	60	169.515	95.868	135.74	231.608
55002	1	Bilateral CP	Both	100.29	308.913	41.066	349.979	47	5	112.83	308.913	41.066	349.979	47	5	80.848	63.874	56.725	120.599	83	82	264.034	196.805	153.175	349.979	0	5	101.887	109.709	63.18	172.889	28.5	12.5	52.631	25.01	41.543	66.553	46.5	32	69.715	60.994	43.458	104.453	51	60.5	84.774	47.017	62.135	109.152
55001	1	Bilateral CP	Both	101.566	338.972	40.163	379.135	57.5	3	104.669	337.49	41.645	379.135	44.5	3	96.647	192.761	54.651	247.411	71.5	100	290.393	236.654	142.481	379.135	9	3	67.167	62.557	50.349	112.906	27	10	71.925	35.155	51.52	86.675	41.5	47	55.501	15.134	48.977	64.111	57	51.5	100.345	62.481	61.985	124.466
54999	1	Unilateral CP	Left	100.717	336.804	37.987	374.791	41	6	117.686	336.804	37.987	374.791	41	6	75.884	121.392	43.39	164.782	81	100	313.929	187.095	187.696	374.791	0	6	113.106	269.333	50.238	319.571	20	9	45.68	21.038	37.987	59.025	41	27	91.845	106.932	43.611	150.543	45	58	71.99	72.989	56.389	129.378
54997	1	Bilateral CP	Both	100.446	254.224	23.762	277.986	51.5	33.5	102.168	254.224	23.762	277.986	51.5	33.5	96.131	157.53	42.95	200.48	76.5	63.5	220.363	121.171	146.609	267.78	6	4.5	72.386	100.664	44.788	145.452	26	12	56.793	45.71	28.792	74.503	50	36	109.175	176.054	23.762	199.816	51.5	60	101.847	155.933	44.547	200.48
54996	1	Unilateral CP	Right	100.116	292.048	36.514	328.562	37	7	106.085	292.048	36.514	328.562	37	7	92.064	77.145	59.852	136.997	64	75	259.255	208.828	119.734	328.562	0	7	104.666	234.21	43.004	277.214	21	10	45.72	28.781	36.514	65.295	37	28	71.12	59.312	40.657	99.969	46	56	81.353	57.256	59.852	117.108
54982	1	Bilateral CP	Both	100.355	152.237	38.204	190.44	51	24	96.188	139.543	50.898	190.44	36	24	113.338	85.036	78.842	163.878	80	95.5	105.087	99.391	57.834	157.225	12.5	2.5	79.373	24.443	65.173	89.616	16.5	28	118.411	59.633	83.898	143.531	34	48.5	85.949	67.945	59.071	127.016	60.5	59.5	117.866	40.176	93.086	133.262
54977	1	Bilateral CP	Both	101.268	235.952	39.025	274.976	39.5	4	93.176	235.952	39.025	274.976	39.5	4	115.922	186.62	59.247	245.866	77.5	100	183.435	185.559	89.417	274.976	11.5	4	81.026	66.154	59.519	125.673	26	22.5	61.179	38.846	39.294	78.14	40.5	39.5	54.492	21.168	43.257	64.425	51	61	89.995	79.045	60.383	139.428
54962	1	Bilateral CP	Both	100.417	164.701	46.447	211.147	67	40.5	111.788	137.649	60.064	197.713	62	6.5	82.249	138.084	46.447	184.531	67	88.5	170.702	56.964	140.749	197.713	5.5	6.5	113.567	39.003	95.887	134.889	21	15	85.812	44.298	71.326	115.624	39.5	33	81.342	31.011	60.064	91.076	62	56	71.111	79.469	46.447	125.915
54954	1	Bilateral CP	Both	100.706	150.175	40.032	190.207	69.5	2	105.69	146.979	43.228	190.207	56.5	2	90.72	123.615	44.409	168.024	82.5	100	172.548	43.492	146.714	190.207	14.5	2	116.752	44.056	100.345	144.401	28	17.5	81.322	68.272	47.944	116.215	50	35	49.542	15.417	43.316	58.733	57	66.5	74.054	29.59	55.29	84.88
54953	1	Unilateral CP	Left	100.672	428.999	23.935	452.934	42	4	110.226	428.999	23.935	452.934	42	4	86.692	95.428	48.922	144.35	96	76	319.502	290.419	162.515	452.934	12	4	75.368	124.652	29.477	154.129	30	13	25.462	4.71	23.935	28.645	42	31	55.877	66.872	29.007	95.879	48	59	92.007	50.973	74.37	125.343
54950	1	Bilateral CP	Both	100.705	178.551	44.414	222.966	40	4.5	100.867	177.716	45.249	222.966	38.5	4.5	100.458	150.729	52.649	203.379	76.5	86	177.38	110.998	111.968	222.966	11	4.5	80.591	45.858	64.97	110.827	18	30.5	94.053	72.162	54.027	126.189	48	34.5	61.682	23.154	50.133	73.287	55	55	93.876	77.8	63.298	141.098
54949	1	Bilateral CP	Both	99.915	271.82	34.172	305.993	46.5	80.5	73.333	148.296	34.172	182.468	46.5	71	162.39	258.197	47.795	305.993	90.5	80.5	80.907	29.956	66.915	96.871	6	9.5	75.164	28.546	61.479	90.025	33.5	20.5	44.258	37.178	34.485	71.663	45.5	42	85.269	133.53	48.938	182.468	54.5	71	242.397	117.226	185.955	303.181
54947	1	Bilateral CP	Both	100.926	262.228	36.648	298.876	75	3	103.543	259.842	39.034	298.876	64.5	3	95.019	150.321	48.133	198.454	92	100	164.1	198.782	100.094	298.876	12.5	3	96.999	39.696	72.399	112.095	34.5	23.5	68.196	23.296	58.391	81.687	38.5	47	72.216	91.97	39.034	131.004	64.5	63	108.383	44.538	82.494	127.032
54944	1	Unilateral CP	Right	101.542	406.484	18.218	424.702	52	3	101.609	406.484	18.218	424.702	52	3	101.44	210.175	31.543	241.718	92	100	281.129	315.429	109.273	424.702	10	3	49.66	67.077	30.359	97.436	25	11	50.921	37.973	33.595	71.568	27	33	83.135	211.488	18.218	229.706	52	60	94.875	193.978	32.962	226.94
54943	1	Unilateral CP	Left	100.014	113.096	53.89	166.986	37	82	73.843	89.814	53.89	143.704	37	58	136.778	65.698	101.288	166.986	98	82	97.403	29.276	76.307	105.583	10	4	65.485	20.278	55.223	75.501	30	20	59.724	14.851	53.89	68.741	37	45	93.429	85.002	58.702	143.704	50	58	132.984	42.907	114.148	157.055
54942	1	Unilateral CP	Right	100.666	290.231	39.818	330.049	54	3	89.096	290.231	39.818	330.049	54	3	118.312	106.084	64.66	170.744	96	63	218.742	218.506	111.543	330.049	11	3	60.014	48.671	49.095	97.766	30	12	49.868	17.209	40.987	58.196	46	38	65.653	98.082	39.818	137.9	54	60	140.06	53.554	117.19	170.744
54928	1	Unilateral CP	Right	100.706	169.836	54.551	224.387	48	2	101.62	169.836	54.551	224.387	48	2	99.055	71.646	65.872	137.518	85	100	147.682	132.29	92.097	224.387	12	2	112.016	24.307	100.51	124.817	32	19	74.097	45.685	54.551	100.236	48	34	69.806	55.668	55.153	110.821	49	64	109.388	10.274	104.094	114.368
54906	1	Bilateral CP	Both	101.532	250.706	52.913	303.619	74.5	1.5	107.84	246.413	57.206	303.619	44	1.5	92.745	193.159	52.913	246.071	74.5	100	219.723	183.068	120.551	303.619	9.5	1.5	109.591	38.711	88.018	126.728	26.5	14	66.646	29.779	57.206	86.985	44	31	71.692	11.126	65.289	76.415	58.5	53.5	87.945	43.898	63.765	107.663
54894	1	Bilateral CP	Both	100.604	348.719	22.649	371.368	48.5	6.5	102.374	348.719	22.649	371.368	48.5	6.5	95.362	139.343	35.041	174.384	70	90.5	282.354	244.338	127.031	371.368	5	6.5	84.31	108.192	54.027	162.219	29	13	34.851	35.135	22.649	57.784	48.5	32.5	34.271	20.5	25.127	45.627	54.5	61	45.415	25.329	35.041	60.37
54894	1	Bilateral CP	Both	101.91	384.21	19.786	403.995	59	3	104.932	382.705	21.291	403.995	57	3	97.107	283.064	28.912	311.976	63.5	100	270.967	287.978	116.017	403.995	12	3	102.696	30.663	85.743	116.406	31	25	45.246	57.215	23.073	80.288	49.5	35	25.035	10.225	21.291	31.516	57	58.5	46.35	56.245	28.912	85.157
54887	1	Unilateral CP	Left	100.485	215.006	31.583	246.589	62	7	110.071	212.404	34.185	246.589	60	7	85.867	135.753	31.583	167.336	62	100	192.436	112.806	133.783	246.589	0	7	114.036	59.362	83.774	143.136	29	12	83.279	13.126	77.184	90.31	42	46	66.906	64.362	34.185	98.547	60	48	55.932	55.327	31.583	86.91
54880	1	Unilateral CP	Left	101.811	381.191	39.569	420.76	45	3	122.993	381.191	39.569	420.76	45	3	76.485	244.487	52.4	296.887	80	100	301.764	281.427	139.333	420.76	10	3	110.541	97.882	64.327	162.209	29	15	50.203	24.145	39.569	63.714	45	30	65.179	24.223	51.407	75.63	49	54	61.975	20.038	55.727	75.765
54865	1	Unilateral CP	Right	101.014	286.676	36.913	323.589	42	4	120.195	286.676	36.913	323.589	42	4	76.166	157.93	53.383	211.312	83	100	239.406	197.002	126.587	323.589	11	4	115.276	87.452	73.009	160.461	25	17	65.795	55.035	36.913	91.948	42	32	81.819	43.487	53.001	96.488	46	53	60.808	23.07	56.177	79.248
54854	1	Bilateral CP	Both	100.547	152.094	44.132	196.225	45.5	2.5	97.666	152.094	44.132	196.225	45.5	2.5	105.033	78.301	69.141	147.442	78.5	100	149.663	101.4	94.825	196.225	11	2.5	93.037	43.997	69.457	113.454	31	18	79.586	55.519	55.959	111.478	36.5	48	76.447	24.342	64.044	88.386	58.5	58.5	104.034	53.475	81.34	134.815
54835	1	Bilateral CP	Both	100.764	224.422	51.507	275.929	73	3	106.639	218.985	56.944	275.929	45.5	3	89.375	117.086	53.824	170.909	91	100	171.541	163.214	112.715	275.929	13	3	85.864	54.283	62.627	116.91	32	18.5	86.794	37.615	64.291	101.906	33.5	46	82.901	37.635	65.832	103.467	60.5	65.5	99.308	16.381	92.889	109.27
54832	1	Bilateral CP	Both	100.745	206.033	30.609	236.642	44	3.5	96.97	206.033	30.609	236.642	44	3.5	108.562	80.458	85.959	166.417	86	100	191.306	123.213	113.428	236.642	10.5	3.5	85.002	49.529	65.974	115.504	22.5	18	49.27	41.476	30.609	72.084	44	31	101.433	49.528	74.1	123.628	50.5	57.5	114.309	35.659	95.742	131.4
54826	1	Bilateral CP	Both	100.777	304.126	36.772	340.898	42.5	3	98.396	304.126	36.772	340.898	42.5	3	110.202	171.838	52.074	223.912	88.5	88.5	196.615	262.999	77.899	340.898	14.5	3	84.893	102.701	45.467	148.168	26	27	42.397	16.354	36.772	53.127	42.5	41.5	99.186	126.691	46.756	173.447	55	65	145.845	48.923	126.635	175.558
54812	1	Bilateral CP	Both	100.981	242.999	41.524	284.523	52	4	113.13	242.729	41.794	284.523	32.5	4	81.22	152.309	43.78	196.089	80	100	227.864	137.913	146.61	284.523	11.5	4	88.11	91.383	45.223	136.606	30	12.5	58.265	51.415	42.049	93.464	33.5	50	123.204	34.327	102.64	136.967	51	56	70.416	57.336	46.643	103.98
54811	1	Bilateral CP	Both	100.138	126.376	66.894	193.27	79	5.5	105.828	121.158	72.113	193.27	64.5	5.5	85.743	66.089	68.4	134.488	91.5	90	136.918	92.782	100.488	193.27	15.5	5.5	104.799	10.327	100.806	111.133	31	24	91.842	27.912	75.954	103.866	49	40	82.887	21.789	72.113	93.901	64.5	64.5	87.674	19.826	77.483	97.309
54808	1	Bilateral CP	Both	100.186	134.54	34.417	168.957	73.5	3.5	107.678	133.48	35.477	168.957	69	3.5	86.459	88.444	53.179	141.623	78	93.5	130.882	63.372	105.585	168.957	10.5	3.5	125.256	25.471	113.05	138.521	28	28	135.155	26.972	117.472	144.444	50	41	59.122	75.235	35.477	110.711	69	51	67.636	38.595	53.179	91.774
54807	1	Bilateral CP	Both	100.016	234.002	16.924	250.926	35.5	41	93.178	199.348	16.924	216.272	35.5	6	112.36	171.572	32.62	204.192	95	76	158.784	139.27	77.002	216.272	13.5	6	35.68	37.738	24.293	62.031	31.5	14.5	83.808	145.22	16.924	162.144	35.5	48.5	111.56	57.98	91.554	149.534	63	51.5	152.974	109.425	94.767	204.192
54796	1	Bilateral CP	Both	100.339	182.359	18.411	200.769	44.5	41.5	89.572	167.227	18.411	185.637	44.5	2.5	115.384	119.735	53.472	173.207	63.5	90	141.764	79.338	106.3	185.637	9	2.5	109.018	46.025	83.076	129.101	20	16	47.358	71.522	18.411	89.933	44.5	39.5	71.231	66.222	39.872	106.094	55	57	98.986	91.482	53.472	144.954
54785	1	Bilateral CP	Both	100.658	231.989	44.602	276.591	45.5	6	98.87	231.989	44.602	276.591	45.5	6	103.386	148.429	52.981	201.41	71	86	228.068	129.386	147.206	276.591	6	6	82.383	125.348	53.295	178.643	28	11.5	52.669	17.437	44.602	62.039	45.5	37	68.701	40.108	53.116	93.225	56	57	127.83	99.769	68.58	168.349
54783	1	Bilateral CP	Both	101.168	346.573	28.703	375.276	65.5	4.5	115.318	328.096	47.179	375.276	61	4.5	78.804	182.835	28.703	211.538	65.5	100	275.042	251.042	124.233	375.276	11	4.5	79.166	62.355	56.71	119.066	19.5	20.5	80.421	34.227	59.519	93.745	48.5	36	66.531	31.183	47.179	78.362	61	53	49.577	65.407	28.703	94.109
54765	1	Bilateral CP	Both	100.519	150.484	55.946	206.43	82	3.5	98.869	145.006	61.424	206.43	30.5	3.5	103.253	122.303	55.946	178.25	82	66	154.841	115.477	90.953	206.43	12	3.5	77.801	24.379	66.702	91.081	24.5	15.5	73.101	10.309	68.136	78.445	33.5	45	110.524	61.795	81.405	143.2	50.5	59	131.042	108.129	70.12	178.25
54752	1	Bilateral CP	Both	100.52	477.592	15.805	493.397	76.5	8.5	134.472	470.949	22.448	493.397	40	8.5	57.471	129.079	15.805	144.884	76.5	96	236.509	175.281	164.686	339.966	0	6	227.151	397.147	52.271	449.418	28.5	11	33.765	29.018	22.448	51.466	40	31	48.443	13.528	39.94	53.467	50.5	56.5	36.349	26.987	24.13	51.117
54750	1	Bilateral CP	Both	100.453	170.947	38.135	209.082	73.5	6	114.274	165.418	43.664	209.082	60.5	6	70.8	117.995	38.437	156.432	84.5	100	148.974	108.829	100.254	209.082	9	6	117.868	23.107	109.224	132.332	26.5	29	122.892	43.237	96.777	140.013	42	42	64.006	59.05	43.664	102.714	60.5	51	54.032	13.93	48.661	62.591
54749	1	Unilateral CP	Left	100.982	228.471	28.733	257.204	39	3	74.795	228.471	28.733	257.204	39	3	137.77	142.965	65.111	208.076	92	60	190.009	185.649	71.555	257.204	9	3	35.685	20.288	31.323	51.611	13	10	34.329	17.734	28.733	46.466	39	45	96.348	136.715	50.786	187.501	46	58	180.336	45.193	162.883	208.076
54742	1	Bilateral CP	Both	100.41	299.886	18.841	318.726	54	39	73.185	172.592	18.841	191.433	54	1	141.453	235.766	30.985	266.75	63.5	88	138.941	82.513	108.92	191.433	11	1	75.182	50.153	53.351	103.504	30.5	12	58.547	61.933	35.033	96.966	42	39	29.553	31.011	18.841	49.852	54	55	134.455	216.567	30.985	247.552
54732	1	Bilateral CP	Both	99.935	132.121	43.859	175.98	77.5	17.5	103.62	127.383	48.597	175.98	58	17.5	90.031	85.584	45.319	130.903	92.5	78.5	110.397	85.624	74.915	160.538	6	5	134.627	32.735	114.761	147.496	26.5	26.5	106.337	65.568	71.702	137.27	50.5	36.5	69.039	65.667	48.597	114.264	58	70	117.608	25.163	105.739	130.903
54731	1	Bilateral CP	Both	101.289	292.997	35.99	328.988	73.5	3.5	117.428	281.521	47.466	328.988	47.5	3.5	76.59	218.296	35.99	254.286	73.5	100	258.743	179.172	149.815	328.988	9.5	3.5	87.996	63.046	57.248	120.294	30	10.5	76.453	61.218	52.859	114.078	32.5	45	114.868	58.49	75.897	134.387	59.5	54	82.818	70.242	46.631	116.873
54724	1	Bilateral CP	Both	100.481	208.576	32.921	241.498	38.5	35	87.647	200.201	32.921	233.122	38.5	34	123.345	127.493	76.373	203.866	92.5	70.5	156.332	166.687	59.339	226.026	13	4	64.424	32.208	47.99	80.198	23	22.5	43.043	28.34	32.921	61.262	38.5	41.5	109.359	124.522	66.461	190.983	50.5	63.5	166.122	73.75	130.115	203.866
54723	1	Bilateral CP	Both	100.108	184.159	24.57	208.73	48	65.5	80.059	183.982	24.57	208.552	48	65	143.036	89.214	104.842	194.056	99	68.5	96.785	54.083	65.871	119.954	17.5	5.5	50.235	18.188	42.922	61.11	28.5	25	32.251	23.73	24.751	48.481	47.5	35	134.391	176.18	32.372	208.552	51	65	159.373	70.317	123.739	194.056
54717	1	Bilateral CP	Both	100.252	291.058	22.51	313.567	50	76.5	56.823	135.443	22.51	157.952	50	35.5	189.737	270.293	43.274	313.567	94	76.5	86.556	100.238	44.797	145.036	13	2	48.98	11.795	43.483	55.278	23	23.5	35.296	22.794	24.122	46.916	48.5	34.5	75.619	86.831	37.889	124.72	52.5	67	244.477	163.779	143.947	307.725
54706	1	Unilateral CP	Right	100.488	226.353	42.316	268.669	35	6	101.096	226.353	42.316	268.669	35	6	99.634	81.221	68.73	149.951	87	100	228.339	114.229	154.44	268.669	0	6	96.403	145.418	55.904	201.322	29	10	45.591	10.404	42.316	52.72	35	30	88.696	71.189	55.765	126.954	49	58	109.126	61.873	78.223	140.096
54705	1	Bilateral CP	Both	100.761	217.605	33.571	251.176	44.5	4	103.937	217.605	33.571	251.176	44.5	4	95.133	133.888	39.973	173.861	81.5	100	174.467	172.844	78.332	251.176	13.5	4	84.175	54.609	53.855	108.464	23.5	22	56.951	93.573	33.571	127.144	44.5	42	120.944	69.644	82.987	152.631	57	59	125.217	53.626	87.522	141.148
54692	1	Bilateral CP	Both	100.438	240.379	30.709	271.087	31	70	83.237	166.886	30.709	197.595	31	66	138.541	171.835	87.687	259.522	82	71	123.084	125.626	52.871	178.497	16	3	56.661	47.459	33.043	80.501	30	20	45.258	39.44	32.08	71.52	34.5	46.5	110.217	128.787	68.808	197.595	50.5	66	184.228	134.328	125.194	259.522
54660	1	Bilateral CP	Both	100.182	289.748	48.341	338.089	69.5	6	118.871	284.633	53.457	338.089	39	6	71.681	94.895	48.744	143.638	87	83	247.176	219.687	118.402	338.089	4.5	6	138	159.917	68.065	227.982	23	13	61.918	22.786	53.457	76.243	39	31	61.38	12.018	57.081	69.099	52.5	58	77.602	42.753	53.722	96.476
54659	1	Bilateral CP	Both	100.486	151.517	46.375	197.892	55.5	4.5	99.075	151.517	46.375	197.892	55.5	4.5	104.018	84.064	73.299	157.363	69	88.5	154.333	95.319	102.573	197.892	14.5	4.5	101.155	28.973	89.317	118.29	25	26	78.29	44.932	56.702	101.634	50.5	34	57.506	34.856	46.375	81.23	55.5	65	87.169	31.569	73.299	104.868
54656	1	Bilateral CP	Both	100.114	155.527	56.787	212.315	58.5	44.5	93.34	146.548	56.787	203.335	58.5	4	112.716	115.786	73.072	188.858	82	84.5	143.438	105.57	97.765	203.335	8	4	86.254	22.143	78.643	100.786	30	16.5	77.668	13.955	69.702	83.657	46	37	64.674	21.367	56.787	78.154	58.5	65	88.382	21.125	78.312	99.438
54646	1	Bilateral CP	Both	100.637	242.43	31.53	273.96	58.5	5	100.584	242.321	31.639	273.96	30	5	99.884	141.501	45.321	186.822	72	80	226.826	125.829	148.131	273.96	4.5	5	71.555	152.525	37.279	189.804	20.5	10	56.267	33.363	40.819	74.182	44	49.5	130.237	77.026	87.3	164.327	50.5	57.5	103.445	122.246	46.419	168.665
54636	1	Bilateral CP	Both	101.193	343.879	31.985	375.864	53.5	4	116.277	343.132	32.732	375.864	23.5	4	72.167	236.147	34.421	270.568	95	100	185.764	333.6	42.264	375.864	15	4	83.698	55.612	52.302	107.913	32.5	24.5	110.953	90.396	53.753	144.149	34	45	84.999	73.326	52.183	125.509	66	51	61.524	43.118	42.784	85.902
54635	1	Bilateral CP	Both	100.039	271.488	29.856	301.344	42.5	41.5	70.775	159.224	29.856	189.081	42.5	5.5	144.914	241.57	48.298	289.868	94	75	142.24	115.782	73.298	189.081	5	5.5	64.411	84.211	42.702	126.913	20.5	16	34.467	15.131	29.856	44.987	42.5	40	76.807	39.263	51.384	90.647	51	57.5	169.104	190.604	83.243	273.847
54634	1	Bilateral CP	Both	100.753	229.899	33.888	263.787	63	35.5	109.101	224.778	39.009	263.787	52.5	35.5	84.486	147.216	34.803	182.019	81	100	164.781	134.092	113.484	247.577	16	3.5	79.23	56.484	55.516	112	30	19.5	82.571	39.678	62.634	102.312	50.5	41	99.969	126.952	39.881	166.833	53	65.5	71.112	54.494	55.298	109.792
54633	1	Bilateral CP	Both	100.536	147.643	43.926	191.569	68.5	3	102.429	137.49	54.079	191.569	39	3	96.281	96.207	59.975	156.183	88	100	144.662	88.878	102.691	191.569	14	3	92.202	40.013	72.019	112.032	29.5	19.5	73.091	24.949	57.959	82.908	48.5	36	110.409	74.149	66.624	140.773	52	61.5	110.341	26.575	96.185	122.76
54632	1	Unilateral CP	Right	100.626	192.739	65.339	258.078	46	4	108.974	192.739	65.339	258.078	46	4	88.899	87.225	70.08	157.305	80	100	206.635	129.511	128.567	258.078	11	4	86.174	45.906	66.797	112.703	29	12	75.732	21.094	65.339	86.433	46	37	94.938	57.859	70.82	128.679	49	58	98.48	59.988	74.46	134.448
54629	1	Unilateral CP	Left	100.011	129.794	44.308	174.102	28	89	77.279	113.981	44.308	158.289	28	3	130.674	106.658	67.444	174.102	97	89	118.768	96.595	61.694	158.289	8	3	52.7	12.667	44.941	57.608	27	14	62.75	34.155	44.308	78.463	28	37	110.882	55.34	90.82	146.16	47	57	136.747	69.607	99.768	169.375
54624	1	Bilateral CP	Both	100.81	205.673	41.214	246.887	58.5	2.5	90.063	205.673	41.214	246.887	58.5	2.5	119.41	162.71	49.121	211.831	87.5	84	151.9	169.886	77.001	246.887	10	2.5	78.078	23.466	65.531	88.996	21	17	81.739	46.358	56.354	102.712	40.5	42	59.909	53.925	41.214	95.139	58.5	56	156.287	92.004	100.076	192.08
54608	1	Bilateral CP	Both	100.511	206.486	45.754	252.24	49.5	3.5	85.404	206.486	45.754	252.24	49.5	3.5	126.14	126.182	77.159	203.341	93	79	168.496	172.724	79.516	252.24	13	3.5	67.063	23.832	57.628	81.46	26	16	53.632	17.574	46.019	63.592	49	36.5	68.835	32.784	52.242	85.026	51	60	123.348	92.622	84.883	177.505
54606	1	Bilateral CP	Both	100.804	171.19	30.148	201.338	58	51.5	96.19	143.958	52.253	196.21	55	2.5	108.727	148.8	43.037	191.837	60.5	100	176.739	58.649	137.562	196.21	7	2.5	82.633	59.546	57.287	116.833	19.5	8	91.051	46.707	64.08	110.787	40.5	43.5	70.09	32.919	52.253	85.172	55	54	91.322	104.058	43.037	147.095
54601	1	Unilateral CP	Right	100.946	261.83	24.142	285.972	79	4	122.386	223.018	62.954	285.972	54	4	66.862	164.068	24.142	188.21	79	100	233.733	136.519	149.453	285.972	12	4	98.131	42.73	89.205	131.935	29	13	95.935	23.886	82.407	106.293	49	37	79.841	44.43	62.954	107.384	54	61	71.523	65.924	40.943	106.867
54599	1	Unilateral CP	Left	100.24	171.127	19.24	190.367	38	88	76.458	108.873	19.24	128.113	38	17	133.648	99.605	90.762	190.367	59	88	121.13	1.948	120.173	122.121	3	0	107.521	45.163	82.95	128.113	23	17	43.76	81.288	19.24	100.528	38	28	45.408	59.582	23.916	83.498	47	58	110.673	27.895	90.762	118.657
54594	1	Unilateral CP	Left	100.896	230.88	35.768	266.648	40	3	105.722	230.88	35.768	266.648	40	3	93.835	139.741	47.077	186.818	65	100	214.419	136.276	130.372	266.648	10	3	112.028	72.781	64.995	137.775	27	19	56.833	40.569	35.768	76.337	40	32	75.515	20.699	62.646	83.345	59	48	56.013	29.173	47.077	76.25
54593	1	Bilateral CP	Both	100.654	263.267	30.054	293.322	48.5	38	78.412	184.064	30.367	214.431	16.5	29	129.775	189.778	45.301	235.079	90	87	165.449	106.501	100.776	207.277	7	1	66.866	69.361	30.367	99.728	16.5	17.5	45.608	27.428	34.205	61.633	41.5	40	87.114	71.547	51.69	123.237	51	57.5	148.328	94.828	104.261	199.089
54585	1	Bilateral CP	Both	100.85	318.311	26.885	345.196	60	35	89.586	254.841	29.728	284.57	34	33	124.813	272.361	44.329	316.691	79.5	84	186.949	127.547	110.082	237.629	10	2.5	64.192	45.436	39.464	84.9	17	21.5	85.897	44.575	58.186	102.761	49.5	42	89.653	128.458	37.762	166.22	57.5	53.5	179.487	83.933	141.488	225.42
54578	1	Bilateral CP	Both	100.742	201.131	34.736	235.866	50.5	3.5	87.051	199.219	36.647	235.866	21	3.5	122.368	152.36	56.349	208.709	75.5	74.5	168.983	159.638	76.228	235.866	11.5	3.5	51.237	29.282	36.647	65.929	21	23	65.449	20.605	56.221	76.827	36.5	48	101.779	52.369	73.018	125.386	51.5	60.5	146.544	85.169	115.894	201.063
54577	1	Bilateral CP	Both	100.876	272.361	15.744	288.105	48	38	83.524	264.072	15.744	279.816	48	31	125.834	199.051	37.133	236.185	91	86	214.684	145.939	120.893	266.832	10.5	4	50.19	63.303	35.364	98.668	29	11.5	28.377	23.82	15.744	39.564	48	41	111.36	141.68	39.323	181.003	51.5	59.5	182.269	43.221	161.33	204.551
54575	1	Bilateral CP	Both	99.772	278.338	26.389	304.726	67	9	102.221	276.692	28.035	304.726	48	9	95.536	129.941	38.654	168.595	87.5	64	209.425	229.15	75.577	304.726	0	9	63.964	128.507	42.087	170.594	26	14	45.144	32.375	28.035	60.409	48	37	120.412	141.544	37.73	179.274	51	62	136.661	48.107	120.488	168.595
54572	1	Bilateral CP	Both	100.984	422.741	21.077	443.818	37.5	5	107.805	422.741	21.077	443.818	37.5	5	89.967	151.158	27.313	178.471	90.5	100	331.405	278.542	165.276	443.818	6.5	5	53.086	114.848	26.707	141.555	30	12.5	27.264	17.74	21.65	39.391	45.5	44	94.965	88.514	47.731	136.245	51	60	119.935	36.178	104.717	140.894
54571	1	Bilateral CP	Both	100.312	222.409	23.469	245.878	55	75.5	77.918	133.584	23.469	157.053	55	2.5	133.083	207.892	37.986	245.878	75.5	75.5	128.957	71.483	85.57	157.053	9	2.5	67.589	20.635	60.874	81.509	20.5	19.5	78.107	29.402	57.876	87.278	50	44.5	44.035	66.159	23.469	89.628	55	55	140.986	138.917	82.839	221.756
54568	1	Bilateral CP	Both	100.86	190.183	42.427	232.609	50	3	99.714	190.183	42.427	232.609	50	3	104.193	148.944	52.877	201.821	89.5	88.5	173.879	132.57	100.04	232.609	12.5	3	85.797	26.464	74.564	101.028	17	22.5	71.231	57.9	42.498	100.397	49.5	34.5	83.826	68.453	43.115	111.568	50.5	59	107.02	76.6	74.727	151.327
54566	1	Bilateral CP	Both	100.28	318.69	26.943	345.633	62.5	9.5	117.983	313.34	32.293	345.633	47	9.5	61.183	99.875	26.977	126.852	85.5	84.5	233.811	212.673	132.959	345.633	9	9.5	88.669	74.795	58.287	133.082	33	19.5	58.956	26.668	46.723	73.391	45	40	72.405	67.04	35.16	102.199	52.5	63.5	57.526	36.521	44.206	80.727
54557	1	Unilateral CP	Right	100.312	181.166	34.758	215.924	46	74	73.853	149.482	34.758	184.24	46	58	137.482	134.61	81.314	215.924	96	74	145.226	65.582	102.315	167.897	7	3	55.737	37.732	44.022	81.754	12	8	46.696	20.101	34.758	54.859	46	39	104.26	145.867	38.373	184.24	48	58	138.004	115.956	86.516	202.472
54552	1	Bilateral CP	Both	100.493	201.137	15.428	216.565	70	37	115.4	186.571	18.902	205.472	48	3	74.448	149.902	15.811	165.713	91	85	178.542	60.661	144.811	205.472	11	3	138.414	37.32	121.137	158.457	23.5	23	76.042	116.007	18.902	134.909	48	34	64.003	97.985	25.044	123.029	54	65	114.155	64.618	74.833	139.451
54549	1	Unilateral CP	Left	100.399	309.012	53.029	362.041	83	7	121.693	307.83	54.211	362.041	49	7	67.925	81.524	53.029	134.553	83	100	262.158	213.138	148.903	362.041	0	7	132.811	168.831	55.793	224.624	23	16	57.871	7.12	55.107	62.227	36	28	74.586	49.408	54.211	103.619	49	57	71.928	38.669	57.711	96.38
54545	1	Unilateral CP	Right	101.219	394.788	30.242	425.03	37	4	112.449	394.788	30.242	425.03	37	4	85.444	203.48	47.425	250.905	95	100	341.269	219.829	205.201	425.03	0	4	120.297	192.812	49.959	242.771	27	9	34.259	15.429	30.242	45.671	37	28	53.839	46.418	36.519	82.937	48	58	91.818	9.802	86.931	96.733
54540	1	Bilateral CP	Both	100.08	225.383	18.425	243.808	48	75	66.342	164.259	18.425	182.684	48	59.5	150.272	190.063	53.745	243.808	92	75	135.956	52.501	103.049	155.55	9.5	4.5	47.978	51.726	33.07	84.796	16.5	10.5	32.361	32.65	18.425	51.075	48	31	100.977	151.412	31.272	182.684	51	59.5	200.176	45.089	185.76	230.849
54537	1	Bilateral CP	Both	100.602	214.728	49.524	264.252	50	39.5	88.501	207.934	49.524	257.458	50	4	121.138	135.978	66.747	202.725	90.5	87.5	182.03	174.734	82.724	257.458	12.5	4	68.278	20.373	62.305	82.678	17.5	21.5	60.699	24.694	51.239	75.933	43	41.5	60.837	27.873	50.629	78.502	57	61.5	148.172	93.989	91.019	185.007
54527	1	Bilateral CP	Both	100.479	164.415	44.666	209.081	57	38	99.311	161.61	44.666	206.276	57	24.5	103.473	104.438	70.641	175.079	83.5	87	126.846	112.98	89.827	202.808	13	3	97.597	16.949	90.249	107.197	25	18.5	101.05	41.674	76.41	118.084	42.5	41.5	69.95	68.449	44.666	113.116	57	58.5	102.128	46.772	76.396	123.167
54520	1	Bilateral CP	Both	100.77	222.325	26.985	249.31	31	3	78.555	222.325	26.985	249.31	31	3	137.094	153.929	66.987	220.916	82	89	175.796	178.172	71.138	249.31	11.5	3	50.473	43.86	30.408	74.268	21	20.5	45.625	28.395	36.203	64.598	40.5	32	75.834	127.674	34.147	161.821	53	61.5	140.431	86.558	108.518	195.076
54519	1	Bilateral CP	Both	100.956	332.489	43.179	375.668	20	4	102.514	332.489	43.179	375.668	20	4	99.175	163.928	53.132	217.06	69	100	220.786	320.487	55.181	375.668	13.5	4	55.585	25.757	43.179	68.937	20	32	83.547	33.358	66.451	99.81	43.5	43.5	68.984	14.396	61.321	75.717	58.5	59.5	73.322	63.314	53.132	116.446
54514	1	Unilateral CP	Right	100.663	160.474	32.642	193.116	41	3	84.268	160.474	32.642	193.116	41	3	121.901	112.809	77.443	190.252	85	74	160.87	94.911	98.205	193.116	9	3	72.151	21.327	61.65	82.977	14	10	46.717	39.151	32.642	71.793	41	47	104.007	29.661	82.547	112.208	48	53	118.3	79.763	96.877	176.64
54513	1	Unilateral CP	Left	101.762	294.642	44.993	339.635	44	2	93.088	294.642	44.993	339.635	44	2	116.144	220.342	56.949	277.291	88	100	234.013	261.067	78.568	339.635	12	2	50.28	20.33	46.122	66.452	24	13	47.915	8.105	44.993	53.098	44	50	79.721	42.584	56.085	98.669	51	61	116.02	50.634	97.97	148.604
54506	1	Bilateral CP	Both	101.21	233.278	25.392	258.671	88.5	3	96.069	211.935	46.736	258.671	22	3	108.508	219.449	25.392	244.841	88.5	85.5	214.788	123.131	135.54	258.671	4	3	67.434	75.416	47.672	123.089	20.5	9	71.811	48.347	49.044	97.391	31	46.5	100.978	38.413	82.467	120.88	51	56.5	149.181	100.012	109.345	209.357
54505	1	Bilateral CP	Both	100.39	208.216	8.424	216.64	40.5	32	90.123	208.216	8.424	216.64	40.5	32	117.339	153.386	43.262	196.647	86	71	149.56	87.005	92.918	179.923	11	3.5	48.954	54.394	26.132	80.526	31	12	37.21	126.827	8.424	135.251	40.5	50.5	195.574	61.325	154.413	215.738	51.5	57.5	186.233	27.597	169.05	196.647
54497	1	Unilateral CP	Left	101.355	222.093	51.457	273.55	61	2	110.522	222.093	51.457	273.55	61	2	86.159	204.023	52.618	256.641	63	100	195.352	153.124	120.426	273.55	9	2	131.644	36.674	109.744	146.418	24	16	108.462	42.157	79.105	121.262	38	32	60.522	22.32	51.457	73.777	61	39	57.669	8.909	52.618	61.527
54494	1	Bilateral CP	Both	100.939	155.717	51.451	207.168	37	1	96.897	155.717	51.451	207.168	37	1	108.286	114.349	79.785	194.134	82.5	100	129.677	120.338	86.83	207.168	12	1	98.692	36.255	80.308	116.563	17.5	30	86.33	46.445	65.863	112.309	48.5	33	72.74	62.691	51.851	114.542	56	64.5	97.821	46.406	80.281	126.688
54493	1	Bilateral CP	Both	100.454	147.089	29.36	176.449	52.5	53.5	99.343	144.065	29.36	173.425	52.5	9.5	100.682	87.051	67.016	154.067	79.5	98.5	158.797	30.484	142.941	173.425	2	9.5	112.631	56.198	92.94	149.137	23.5	12.5	72.621	65.052	39.487	104.54	50	33.5	53.425	62.247	29.739	91.986	53	61	89.972	41.291	68.817	110.108
54492	1	Unilateral CP	Left	101.735	269.286	21.368	290.654	19	2	65.609	269.286	21.368	290.654	19	2	150.463	250.45	38.149	288.599	58	100	209.105	215.463	75.191	290.654	9	2	31.79	32.653	21.368	54.021	19	10	37.115	19.752	28.489	48.241	44	30	42.022	11.973	35.049	47.022	57	52	162.823	233.496	38.149	271.645
54486	1	Bilateral CP	Both	100.924	287.365	9.013	296.378	49.5	82.5	79.326	243.283	9.013	252.297	49.5	1.5	132.466	235.622	60.756	296.378	84	82.5	188.169	133.922	118.374	252.297	9.5	1.5	71.717	63.449	49.253	112.702	25	11.5	31.254	46.137	9.013	55.151	49.5	31.5	75.348	163.646	10.697	174.344	50.5	59.5	189.85	103.193	131.566	234.759
54480	1	Bilateral CP	Both	100.011	230.918	26.372	257.29	56	42.5	83.433	156.997	27.382	184.379	20.5	6	127.497	204.972	41.294	246.266	94.5	78	133.072	118.143	66.236	184.379	6.5	6	39.264	44.068	27.382	71.45	20.5	22.5	85.97	50.504	60.808	111.312	32.5	44	87.479	40.229	71.466	111.695	59	56.5	109.192	118.334	70.134	188.468
54475	1	Bilateral CP	Both	100.382	96.955	50.744	147.699	54	85.5	92.826	88.383	51.758	140.141	38	6.5	110.963	79.617	68.081	147.699	59.5	85.5	118.387	39.605	98.175	137.779	7.5	0.5	94.535	19.358	85.268	104.626	25	14.5	89.501	59.565	54.204	113.769	40	37	68.055	27.449	55.124	82.573	54.5	55	109.673	76.709	68.081	144.79
54474	1	Bilateral CP	Both	101.244	233.581	15.913	249.494	52.5	37.5	73.636	216.757	15.913	232.669	52.5	2	154.595	172.442	75.333	247.775	77	86.5	156.294	139.362	93.307	232.669	14	2	63.412	57.725	37.388	95.113	32.5	16.5	23.228	19.758	16.758	36.517	46	35	53.429	103.781	16.379	120.16	53.5	64	184.906	92.527	127.975	220.502
54468	1	Unilateral CP	Right	100.665	242.501	37.839	280.34	86	4	116.304	238.012	42.328	280.34	42	4	78.695	126.52	37.839	164.359	86	100	195.318	146.781	133.559	280.34	15	4	114.802	30.179	101.533	131.712	31	16	65.802	56.676	42.328	99.004	42	32	77.017	43.974	60.291	104.265	48	58	106.107	9.378	100.952	110.33
54461	1	Bilateral CP	Both	101.016	346.868	17.983	364.851	35	32.5	91.565	315.587	17.983	333.57	35	31.5	115.428	317.63	34.748	352.379	85.5	62	226.824	153.349	134.163	287.513	5	4	47.593	93.607	25.723	119.33	20.5	11	51.139	42.967	27.157	70.124	50	37.5	111.579	274.995	22.805	297.8	51.5	60	209.248	244.063	108.316	352.379
54452	1	Unilateral CP	Right	99.914	309.374	9.18	318.554	72	13	140.315	293.054	25.5	318.554	43	13	40.791	121.303	9.18	130.483	72	64	141.846	168.754	90.1	258.854	0	10	192.224	288.36	30.194	318.554	20	13	78.971	175.076	25.5	200.576	43	30	155.08	121.578	84.168	205.746	59	52	71.903	121.303	9.18	130.483
54440	1	Unilateral CP	Left	101.311	264.688	24.153	288.841	38	4	109.841	264.688	24.153	288.841	38	4	89.806	199.14	35.474	234.614	78	100	258.554	72.313	216.528	288.841	8	4	114.398	116.706	68.55	185.256	28	9	45.888	67.501	24.153	91.654	38	47	88.397	22.432	75.359	97.79	57	49	68.567	38.349	45.768	84.118
54430	1	Bilateral CP	Both	100.765	171.076	20.381	191.458	39.5	64	89.34	168.84	20.381	189.221	39.5	63	120.528	147.2	44.059	191.26	87.5	64.5	113.856	101.034	76.982	178.017	12.5	0.5	62.24	37.923	39.659	77.582	32	14.5	48.649	89.339	20.381	109.721	39.5	50.5	161.487	68.625	120.596	189.221	51.5	63	173.399	38.961	152.298	191.26
54415	1	Bilateral CP	Both	100.502	177.072	21.217	198.288	41.5	72.5	74.848	149.805	21.217	171.022	41.5	3.5	138.531	108.85	89.439	198.288	87.5	72.5	153.276	52.733	118.29	171.022	9	3.5	74.024	52.636	53.453	106.089	26	10	33.359	42.95	21.217	64.167	41.5	40.5	88.209	76.926	51.435	128.361	51.5	59.5	168.742	56.246	137.683	193.93
54399	1	Bilateral CP	Both	101.079	519.363	16.176	535.539	62	6.5	115.38	513.938	21.601	535.539	46	6.5	79.03	188.256	31.061	219.317	71	100	295.125	395.986	139.553	535.539	4.5	6.5	131.879	370.886	37.175	408.061	28	11.5	36.222	36.559	21.601	58.16	46	44	39.015	13.774	32.066	45.84	51	59	75.857	55.352	49.302	104.654
54305	1	Bilateral CP	Both	101.144	248.986	29.571	278.557	78	3.5	114.181	228.126	50.432	278.557	54	3.5	81.726	187.55	29.571	217.121	78	100	225.114	138.413	140.144	278.557	10.5	3.5	92.525	64.064	68.928	132.992	20.5	20.5	98.353	68.616	64.298	132.913	44.5	32	61.435	28.555	50.432	78.987	54	54.5	70.738	47.659	53.179	100.838
54284	1	Unilateral CP	Right	102.544	340.76	25.818	366.578	91	2	107.34	323.741	42.837	366.578	14	2	95.808	317.874	25.818	343.692	91	100	241.627	295.429	71.149	366.578	10	2	58.629	44.592	42.837	87.429	14	29	87.566	28.182	68.434	96.616	49	38	89.984	41.07	68.15	109.22	50	57	82.151	103.877	31.251	135.128
54276	1	Bilateral CP	Both	101.694	338.664	22.786	361.45	65.5	2.5	95.786	336.653	24.797	361.45	48	2.5	112.233	240.355	32.839	273.193	74.5	100	262.493	245.267	116.183	361.45	11.5	2.5	72.712	39.462	56.153	95.615	27	15	41.798	36.249	24.797	61.046	48	35.5	51.474	27.944	33.986	61.93	51	60	123.063	108.871	59.817	168.689
54259	1	Unilateral CP	Left	103.001	496.03	28.192	524.222	24	2	105.798	496.03	28.192	524.222	24	2	98.364	365.556	44.348	409.904	68	100	269.164	469.565	54.657	524.222	10	2	51.902	59.009	28.192	87.201	24	15	50.072	64.299	33.013	97.312	37	43	83.401	56.483	49.985	106.468	50	45	54.506	28.53	44.348	72.878
54241	1	Bilateral CP	Both	100.965	265.315	23.692	289.006	51	90.5	89.824	193.166	23.692	216.858	51	1	128.592	238.713	50.293	289.006	68	90.5	128.338	125.317	91.542	216.858	15	1	106.378	23.367	93.744	117.111	32.5	20.5	82.488	71.584	36.92	108.504	49	36	42.462	51.823	25.824	77.647	53	63.5	91.089	117.72	50.293	168.013
54236	1	Bilateral CP	Both	100.303	177.954	24.707	202.661	41	6	86.603	177.954	24.707	202.661	41	6	121.403	74.706	92.039	166.745	92	75	173.419	87.479	115.182	202.661	4.5	6	85.621	82.881	60.225	143.106	24.5	11.5	38.567	41.458	24.707	66.165	41	41	83.156	67.766	47.948	115.714	51.5	61	131.044	52.668	110.255	162.923
54230	1	Bilateral CP	Both	100.865	138.472	50.4	188.872	53.5	50	104.135	134.002	50.4	184.402	53.5	0	94.777	125.709	60.938	186.647	72.5	100	146.982	57.362	127.04	184.402	15.5	0	110.364	40.446	87.344	127.79	27.5	25.5	88.179	38.59	66.097	104.687	46.5	33.5	66.161	32.734	50.4	83.134	53.5	57	77.489	30.274	61.397	91.671
54228	1	Bilateral CP	Both	100.31	210.582	32.671	243.254	27	35	90.297	179.744	32.671	212.415	27	31.5	113.149	186.898	41.981	228.879	82	64.5	161.327	105.93	101.091	207.02	4.5	4	70.429	133.675	32.671	166.346	27	11.5	67.065	52.866	44.041	96.907	31	41.5	113.348	110.776	63.626	174.402	51	59	191.016	108.646	120.233	228.879
54225	1	Bilateral CP	Both	100.618	226.882	32.198	259.079	67	4	115.205	226.095	32.985	259.079	65.5	4	72.423	130.692	32.198	162.89	67	100	169.178	164.574	94.505	259.079	13	4	110.522	16.281	104.569	120.85	17.5	33	115.869	30.37	97.605	127.975	48	38	67.761	64.714	32.985	97.699	65.5	51	52.799	47.745	32.198	79.943
54221	1	Unilateral CP	Right	100.326	346.518	15.509	362.027	53	74	47.658	108.7	15.509	124.209	53	0	184.053	280.461	81.566	362.027	62	74	88.711	77.158	47.051	124.209	10	0	38.588	17.768	29.652	47.42	16	23	42.736	13.888	34.688	48.577	37	30	34.344	53.126	15.509	68.635	53	61	232.063	280.461	81.566	362.027
54210	1	Bilateral CP	Both	100.652	255.405	20.491	275.896	46.5	41	77.477	225.133	20.491	245.624	46.5	3.5	138.288	194.859	46.513	241.372	94	76.5	200.284	120.424	125.2	245.624	5.5	3.5	66.495	87.659	40.682	128.341	29	10.5	30.62	23.759	20.491	44.25	46.5	41.5	67.557	43.27	40.422	83.692	51	59.5	126.424	123.578	85.776	209.355
54206	1	Bilateral CP	Both	101.31	222.491	31.943	254.434	54	2	104.097	222.491	31.943	254.434	54	2	97.891	184.317	51.545	235.862	75.5	89	184.498	146.247	108.187	254.434	10.5	2	114.301	31.827	101.105	132.932	27.5	24.5	89.466	75.473	49.686	125.16	50	32.5	43.86	32.018	31.943	63.961	54	59.5	83.039	48.919	64.375	113.294
54201	1	Bilateral CP	Both	100.976	214.611	23.601	238.212	87	1.5	112.902	185.251	52.961	238.212	65	1.5	69.533	171.189	23.601	194.79	87	100	120.75	164.295	73.917	238.212	7.5	1.5	122.071	39.957	101.189	141.147	23.5	32.5	145.392	30.237	128.327	158.564	37.5	44.5	78.3	84.927	52.961	137.888	65	51.5	64.26	29.105	46.372	75.477
54194	1	Bilateral CP	Both	100.68	195.491	23.214	218.706	42	4	103.478	186.834	31.872	218.706	34	4	107.464	92.94	72.083	165.022	66.5	100	152.914	127.192	91.513	218.706	13	4	101.73	79.52	75.66	155.18	20	30.5	106.055	88.856	56.953	145.809	48.5	35	60.844	38.242	47.901	86.142	53	56.5	88.145	30.244	72.083	102.326
54184	1	Bilateral CP	Both	101.841	298.774	26.225	324.999	48	1.5	80.193	298.774	26.225	324.999	48	1.5	134.853	235.081	42.959	278.039	86	100	211.633	263.234	61.765	324.999	10.5	1.5	49.429	38.57	34.262	72.832	23	21	41.335	38.742	26.225	64.968	48	31.5	68.122	100.781	30.758	131.539	51.5	60	169.639	79.392	130.817	210.209
54182	1	Bilateral CP	Both	100.488	173.142	12.772	185.914	62.5	88	94.765	143.134	16.489	159.623	57.5	1.5	111.608	160.019	25.895	185.914	67.5	88	133.905	46.039	113.584	159.623	10.5	1.5	120.247	31.456	106.78	138.236	24	16.5	86.666	62.984	53.479	116.463	50	34.5	32.575	30.717	16.489	47.206	57.5	51	70.585	130.159	25.895	156.055
54181	1	Bilateral CP	Both	100.658	187.233	41.935	229.168	69.5	3.5	92.754	185.446	43.722	229.168	51	3.5	113.913	138.095	68.91	207.005	90	82.5	165.098	138.602	90.566	229.168	13	3.5	72.988	23.227	62.186	85.413	26	14	64.195	29.998	49.11	79.108	45.5	35.5	83.171	85.198	51.914	137.112	53.5	62.5	118.284	53.192	96.567	149.759
54174	1	Unilateral CP	Right	100.844	244.239	28.168	272.407	43	75	70.862	146.672	28.168	174.84	43	1	144.719	214.766	57.641	272.407	93	75	118.304	122.421	52.419	174.84	11	1	68.42	32.918	53.514	86.432	12	29	49.125	56.95	28.168	85.118	43	31	59.874	39.367	49.586	88.953	50	59	149.752	154.843	98.867	253.709
54166	1	Bilateral CP	Both	100.708	173.444	29.812	203.255	73.5	3.5	101.42	169.241	34.015	203.255	63.5	3.5	101.137	136.539	40.311	176.851	76.5	100	147.819	88.675	114.58	203.255	19.5	3.5	105.412	26.534	97.085	123.619	32	30	116.743	38.163	94.62	132.783	49.5	43	54.309	71.116	34.015	105.13	63.5	57.5	84.647	54.305	48.923	103.229
54145	1	Bilateral CP	Both	100.51	135.015	35.489	170.505	45.5	39	94.376	134.35	35.489	169.839	45.5	2	110.935	96.888	61.353	158.241	64	77	143.265	64.591	105.248	169.839	13.5	2	89.493	48.911	65.768	114.679	22.5	23	81.694	80.095	43.404	123.499	44	40	59.376	63.533	35.844	99.377	57.5	56	103.433	93.18	61.353	154.532
54144	1	Bilateral CP	Both	101.265	367.203	13.973	381.176	42	4	104.47	367.203	13.973	381.176	42	4	96.782	222.616	27.16	249.775	80	62.5	306.983	210.261	170.916	381.176	4.5	4	75.235	133.019	51.356	184.375	18.5	9.5	40.289	68.061	13.973	82.035	42	41.5	113.132	103.545	74.726	178.272	51	58.5	154.087	182.923	66.852	249.775
54141	1	Unilateral CP	Right	100.628	227.201	43.762	270.963	45	69	81.199	130.441	43.762	174.203	45	1	127.921	202.839	68.124	270.963	83	69	125.043	98.31	75.893	174.203	10	1	70.065	46.939	48.941	95.88	17	29	67.639	52.219	43.762	95.981	45	30	79.889	57.298	51.738	109.036	49	58	197.45	158.153	112.81	270.963
54128	1	Bilateral CP	Both	100.779	166.241	30.53	196.771	38.5	87.5	95.939	147.99	30.53	178.52	38.5	1	110.874	137.562	59.209	196.771	76	87.5	116.756	100.341	78.179	178.52	16	1	87.987	29.631	70.025	99.657	23.5	27.5	107.319	28.299	90.432	118.731	49.5	41.5	69.16	59.348	46.338	105.686	56	54	118.288	55.728	88.43	144.157
54127	1	Bilateral CP	Both	99.989	264.594	19.355	283.948	80.5	7.5	136.83	229.416	54.533	283.948	54.5	7.5	50.297	92.746	19.355	112.101	80.5	82.5	203.788	176.84	98.645	275.485	0	6.5	162.018	175.159	104.27	279.428	25.5	8.5	108.504	98.643	63.967	162.61	43.5	30.5	69.162	26.767	54.533	81.3	54.5	53.5	67.443	49.853	39.966	89.819
54125	1	Bilateral CP	Both	100.915	246.939	27.665	274.604	30	5	101.373	246.939	27.665	274.604	30	5	101.851	180.337	56.453	236.791	93.5	86.5	190.987	162.241	112.363	274.604	15.5	5	80.107	88.312	36.222	124.534	28.5	30	64.117	68.32	35.675	103.995	44	41	72.411	85.777	47.23	133.007	55	64.5	132.324	72.05	85.041	157.091
54124	1	Bilateral CP	Both	100.824	165.477	22.268	187.745	92.5	50.5	109.836	134.55	46.767	181.317	65.5	0.5	78.992	162.16	22.268	184.428	92.5	100	118.707	84.376	96.942	181.317	17	0.5	113.628	21.188	104.444	125.631	21	30.5	136.893	40.364	110.334	150.697	43.5	43.5	76.641	68.027	46.767	114.794	65.5	51.5	84.696	49.404	60.465	109.869
54117	1	Bilateral CP	Both	100.125	211.216	18.155	229.37	48.5	69	83.256	164.041	18.155	182.195	48.5	35	128.656	191.532	37.838	229.37	86.5	69	144.669	77.828	97.278	175.106	6.5	7.5	72.411	41.875	50.419	92.294	31	18.5	49.775	60.507	18.155	78.661	48.5	36	78.917	141.036	24.8	165.835	51	63	202.879	76.958	152.412	229.37
54114	1	Bilateral CP	Both	101.152	225.097	20.55	245.647	47.5	2.5	89.912	225.097	20.55	245.647	47.5	2.5	117	163.349	54.972	218.321	88	100	200.39	123.441	122.206	245.647	9	2.5	108.167	37.595	83.558	121.153	21	23	38.085	66.215	20.693	86.908	47	30.5	39.901	39.781	25.837	65.618	51	58.5	137.045	87.504	77.227	164.731
54111	1	Bilateral CP	Both	101.215	219.944	29.126	249.07	56.5	3	101.669	219.944	29.126	249.07	56.5	3	104.917	165.021	49.075	214.096	66	100	208.313	105.776	143.294	249.07	10.5	3	110.001	35.179	99.621	134.8	31	14.5	71.344	57.258	39.642	96.899	50	32	34.221	15.278	29.126	44.404	56.5	61.5	68.802	39.767	49.075	88.842
54099	1	Unilateral CP	Left	101.059	198.54	22.216	220.756	40	2	85.832	198.54	22.216	220.756	40	2	124.281	126.053	69.029	195.082	91	100	161.387	106.894	113.862	220.756	13	2	66.836	64.75	45.666	110.416	30	14	33.32	25.369	22.216	47.585	40	46	93.356	65.036	54.766	119.802	47	58	149.894	75.688	108.482	184.17
54084	1	Unilateral CP	Left	100.056	360.844	11.801	372.645	38	12	116.766	360.844	11.801	372.645	38	12	74.574	63.633	41.354	104.988	61	100	230.363	257.473	108.936	366.409	0	11	211.045	291.451	81.194	372.645	28	12	21.755	45.871	11.801	57.672	38	29	26.716	16.157	20.042	36.199	47	60	74.486	57.915	41.354	99.27
54083	1	Bilateral CP	Both	101.318	368.949	10.154	379.103	77.5	6.5	123.701	356.707	22.395	379.103	43.5	6.5	66.968	227.181	10.154	237.335	77.5	82	314.933	185.488	193.615	379.103	5.5	6.5	88.154	139.262	53.835	193.098	29.5	12	47.139	45.41	22.395	67.805	43.5	34	111.104	126.402	36.855	163.257	55.5	55.5	59.244	90.471	21.249	111.72
54079	1	Unilateral CP	Left	101.887	326.159	29.27	355.429	42	99	88.537	305.684	29.27	334.954	42	0	119.894	297.173	58.256	355.429	61	99	156.276	263.354	71.6	334.954	7	0	75.494	47.883	54.295	102.178	29	13	40.263	22.928	29.27	52.198	42	30	103.245	78.319	55.417	133.736	47	53	70.118	25.762	58.256	84.018
54078	1	Bilateral CP	Both	101.239	378.139	12.399	390.538	48.5	3	107.736	378.139	12.399	390.538	48.5	3	88.164	159.418	49.425	208.842	65	100	256.613	249.091	141.447	390.538	5.5	3	82.249	115.146	47.677	162.823	27.5	14.5	24.648	34.967	12.399	47.365	48.5	32.5	107.593	131.211	29.462	160.673	51	57.5	80.86	62.855	49.425	112.279
54077	1	Unilateral CP	Right	101.274	425.027	24.959	449.986	12	3	93.673	425.027	24.959	449.986	12	3	113.874	172.141	48.847	220.988	71	100	222.95	425.027	24.959	449.986	12	3	58.238	56.498	37.754	94.252	26	19	38.267	7.087	35.873	42.96	45	32	77.235	112.415	38.69	151.105	52	62	97.51	104.115	48.847	152.962
54073	1	Bilateral CP	Both	100.002	311.232	13.896	325.128	71	40.5	90.048	271.426	19.458	290.885	45	36	117.973	198.005	27.961	225.966	89	71.5	179.224	210.236	74.87	285.106	6	6	50.246	30.812	35.691	66.502	23	16	35.652	29.498	21.189	50.687	44	43	128.803	167.619	41.268	208.887	51.5	61.5	210.877	46.599	179.368	225.966
54070	1	Unilateral CP	Right	101.399	448.82	21.118	469.938	40	5	107.652	448.82	21.118	469.938	40	5	91.458	158.446	61.791	220.237	81	100	313.053	349.919	120.019	469.938	12	5	71.632	88.581	24.082	112.663	30	15	30.42	46.21	21.118	67.328	40	47	57.014	37.097	38.291	75.388	54	49	78.888	6.491	75.675	82.166
54068	1	Bilateral CP	Both	101.847	308.735	19.404	328.139	71.5	51.5	108.66	299.04	22.252	321.292	35	1.5	88.82	270.054	21.896	291.95	86	100	162.095	241.978	79.314	321.292	10.5	1.5	80.698	48.24	59.885	108.125	20.5	24	116.269	163.541	40.753	204.294	46	45	87.488	86.034	36.181	122.215	58	57.5	52.29	41.186	32.341	73.527
54067	1	Bilateral CP	Both	100.108	210.912	31.036	241.948	34	61.5	82.361	113.131	31.036	144.167	34	21	125.862	176.871	47.469	224.339	65	80.5	119.44	40.139	96.725	136.864	4	3.5	59.024	57.534	33.984	91.518	16	9.5	104.182	89.793	50.711	140.504	40.5	42	49.588	27.69	36.322	64.012	54	55.5	80.841	92.153	47.469	139.622
54066	1	Bilateral CP	Both	101.071	332.485	18.407	350.892	56	39.5	98.24	306.918	24.065	330.983	43.5	4	104.02	248.324	27.68	276.004	76	87.5	245.799	224.661	106.322	330.983	9.5	4	55.638	47.067	35.777	82.845	14	20	41.723	71.107	24.065	95.172	43.5	41	152.042	104.749	84.683	189.432	55.5	55.5	70.865	143.857	30.482	174.338
54064	1	Unilateral CP	Right	100.857	187.764	21.038	208.802	44	100	65.119	187.751	21.038	208.789	44	3	149.06	135.017	73.785	208.802	93	100	158.803	134.79	73.999	208.789	9	3	47.489	14.485	43.85	58.335	15	10	36.527	25.586	21.038	46.624	44	35	63.573	38.689	47.935	86.624	50	57	129.474	114.993	93.011	208.004
54063	1	Bilateral CP	Both	100.769	238.497	23.853	262.35	60.5	20.5	114.017	238.497	23.853	262.35	60.5	20.5	76.435	150.527	31.134	181.661	65.5	100	153.811	185.038	74.113	259.151	14.5	3.5	77.957	74.177	56.044	130.221	21.5	25	164.056	156.32	90.955	247.275	42	39	54.243	89.095	23.853	112.948	60.5	51	57.24	62.28	31.134	93.413
54059	1	Bilateral CP	Both	100.437	167.428	39.056	206.484	40	7	89.031	167.428	39.056	206.484	40	7	123.202	74.634	76.945	151.579	76	94.5	138.545	142.044	64.441	206.484	15	7	65.022	58.388	39.379	97.766	29.5	20.5	70.616	38.524	49.68	88.204	34.5	47.5	78.807	34.426	59.857	94.282	57.5	58	117.75	46.824	90.181	137.005
54057	1	Bilateral CP	Both	100.534	218.482	27.955	246.437	22.5	34	83.573	190.902	27.955	218.857	22.5	3	128.417	185.904	54.693	240.597	88	79	151.453	154.643	64.214	218.857	10	3	76.747	76.28	27.955	104.236	22.5	19	49.188	27.257	39.63	66.887	36.5	48	78.224	149.546	34.528	184.075	56	61.5	167.241	121.332	112.513	233.844
54054	1	Bilateral CP	Both	100.943	273.06	21.918	294.978	41.5	31	89.391	273.06	21.918	294.978	41.5	31	119.422	146.263	54.301	200.564	73.5	86.5	145.916	182.673	53.734	236.407	12.5	3	49.059	30.881	35.255	66.135	30	17.5	34.951	42.992	21.918	64.911	41.5	42	146.737	115.045	78.56	193.606	51	60	122.511	44.581	101.81	146.391
54047	1	Unilateral CP	Left	100.962	142.87	57.942	200.812	82	2	107.877	137.518	63.294	200.812	56	2	89.002	130.467	57.942	188.409	82	100	167.003	60.712	140.1	200.812	12	2	109.117	51.149	82.3	133.449	19	13	90.537	45.041	73.145	118.186	50	32	72.28	27.87	63.294	91.164	56	63	83.536	14.745	77.439	92.184
54045	1	Bilateral CP	Both	101.562	334.539	18.546	353.085	41	38	76.805	293.468	18.546	312.014	41	2	135.35	260.498	42.535	303.033	85	86.5	223.477	216.463	95.551	312.014	9.5	2	55.555	37.41	40.545	77.955	22	10.5	26.436	22.174	18.546	40.72	41	31	61.151	45.568	41.474	87.042	52.5	59	147.585	93.991	98.663	192.654
54043	1	Bilateral CP	Both	101.883	274.308	18.239	292.546	48.5	50.5	79.769	264.567	18.239	282.806	48.5	1	137.039	257.181	34.532	291.714	92	100	149.356	240.812	41.994	282.806	12	1	56.272	50.682	30.202	80.885	17	27.5	38.48	66.034	18.239	84.273	48.5	41.5	114.676	98.773	61.669	160.441	51.5	58.5	157.957	84.672	117.46	202.132
54037	1	Bilateral CP	Both	100.657	180.391	54.525	234.916	30.5	86.5	87.208	121.298	54.525	175.822	30.5	33.5	126.277	168.535	66.381	234.916	85.5	86.5	107.928	96.593	69.776	166.369	10.5	1	77.095	9.655	72.285	81.94	18	17.5	87.204	28.183	72.423	100.606	41	42	77.738	46.711	63.311	110.023	54	63.5	169.862	77.297	122.733	200.029
54036	1	Bilateral CP	Both	100.594	242.086	9.19	251.276	46	4	85.107	242.086	9.19	251.276	46	4	122.349	106.881	68.228	175.108	88.5	63	215.589	102.614	148.662	251.276	5	4	82.229	97.992	56.241	154.233	29.5	10.5	27.616	44.163	9.48	53.644	45.5	30.5	69.599	108.661	24.046	132.708	51	58	155.941	44.373	130.735	175.108
54032	1	Bilateral CP	Both	100.581	192.748	36.025	228.773	60	3.5	109.646	190.484	38.289	228.773	58.5	3.5	88.297	141.495	37.284	178.779	61	88	179.526	125.189	103.584	228.773	10	3.5	97.687	17.049	88.808	105.857	14.5	27	107.989	43.829	80.762	124.591	41.5	43	54.084	38.266	38.289	76.555	58.5	51	67.802	73.694	37.284	110.978
54028	1	Unilateral CP	Left	101.863	312.564	6.018	318.582	70	2	108.927	311.439	7.143	318.582	54	2	91.939	281.038	6.018	287.056	70	100	279.46	74.071	244.511	318.582	6	2	130.968	217.802	47.465	265.267	29	11	34.988	22.092	25.044	47.136	46	35	19.947	39.98	7.143	47.122	54	58	33.378	59.724	6.018	65.742
54024	1	Bilateral CP	Both	102.144	341.659	16.331	357.99	30.5	2	104.05	341.659	16.331	357.99	30.5	2	97.742	259.309	49.313	308.622	83	100	250.659	255.757	102.232	357.99	10.5	2	59.38	45.882	43.925	89.807	16.5	29.5	63.39	88.446	19.267	107.712	44.5	34	92.443	49.847	59.177	109.023	54	55	63.654	15.426	55.942	71.368
54016	1	Bilateral CP	Both	100.965	207.775	16.443	224.219	62	52.5	110.053	206.956	16.443	223.399	62	2.5	82.238	178.114	18.345	196.459	68	100	176.846	110.452	112.948	223.399	16	2.5	103.651	37.322	91.157	128.479	25.5	32.5	130.399	71.615	82.787	154.403	41.5	40	31.197	60.237	16.443	76.68	62	50.5	51.215	68.283	18.345	86.628
54015	1	Bilateral CP	Both	100.367	158.125	47.018	205.144	25.5	36	83.303	105.711	47.018	152.729	25.5	27	129.434	118.499	81.471	199.971	86	74	108.998	75.767	71.398	147.165	13	1.5	66.022	39.135	49.631	88.766	22.5	22.5	73.321	37.631	55.899	93.53	42	47.5	90.851	45.467	68.792	114.259	56.5	58	157.247	76.844	118.251	195.096
54008	1	Bilateral CP	Both	100.584	286.499	17.623	304.122	48.5	36.5	79.482	202.289	17.623	219.912	48.5	3	133.13	253.06	47.464	300.524	71.5	71.5	193.534	64.269	155.643	219.912	4.5	3	93.388	75.935	66.264	142.199	29.5	9	32.91	41.466	18.159	59.625	48	30.5	35.865	49.978	20.137	70.114	51	58	203.116	195.724	92.205	287.928
54005	1	Bilateral CP	Both	99.79	723.225	10.409	733.633	41.5	9	132.01	719.078	14.556	733.633	24	9	46.738	109.091	17.585	126.677	78	82	440.252	664.078	69.556	733.633	0	9	63.917	284.316	14.783	299.099	23.5	13.5	28.506	27.18	18.574	45.754	36	48	54.249	43.048	33.58	76.628	57	58.5	40.569	39.853	24.487	64.34
54001	1	Unilateral CP	Left	100.217	187.823	29.975	217.798	32	6	106.49	187.823	29.975	217.798	32	6	90.65	167.42	37.767	205.187	82	61	177.236	101.572	116.226	217.798	0	6	99.088	160.249	30.583	190.832	24	16	48.531	36.559	29.975	66.534	32	44	138.615	152.151	62.717	214.868	49	59	136.486	105.186	100.001	205.187
53999	1	Bilateral CP	Both	100.523	162.767	13.544	176.311	68	2.5	108.633	162.767	13.544	176.311	68	2.5	79.31	106.421	45.603	152.024	89	100	125.672	90.756	85.555	176.311	13	2.5	126.43	15.329	118.867	134.196	23.5	29.5	132.723	31.136	119.711	150.847	39	48	62.64	116.626	13.544	130.17	68	51.5	77.582	36.83	52.432	89.262
53997	1	Unilateral CP	Left	100.818	189.187	35.167	224.354	64	76	79.947	182.544	35.84	218.384	48	4	128.971	189.187	35.167	224.354	64	76	175.167	110.924	107.46	218.384	10	4	71.216	39.81	56.011	95.82	28	11	53.626	37.183	37.77	74.954	35	41	42.084	11.238	35.84	47.078	48	57	66.736	117.563	35.167	152.73
53995	1	Bilateral CP	Both	101.425	227.294	30.309	257.603	77.5	50.5	88.131	209.517	43.731	253.249	49	1.5	121.844	221.795	30.309	252.103	77.5	100	187.012	163.89	89.359	253.249	9.5	1.5	69.878	21.128	61.762	82.89	13.5	17.5	56.248	31.832	44.043	75.876	46	41.5	95.072	52.223	64.19	116.414	52	59	123.825	71.665	95.917	167.582
53992	1	Unilateral CP	Left	100.348	187.717	20.666	208.384	66	19	107.695	187.717	20.666	208.384	66	19	85.87	114.886	21.251	136.137	67	100	168.532	83.008	125.376	208.384	1	19	113.055	67.337	86.303	153.64	38	30	72.962	53.614	43.004	96.618	47	41	25.551	19.161	20.666	39.828	66	48	54.981	64.63	21.251	85.881
53986	1	Bilateral CP	Both	101.319	352.603	20.155	372.759	70	7	105.542	344.326	28.433	372.759	42	7	92.983	194.776	35.736	230.512	90.5	100	269.354	261.798	110.96	372.759	15	7	62.786	49.24	45.426	94.667	28	23	39.425	23.437	28.433	51.87	42	42.5	55.704	54.754	36.117	90.87	53.5	64	111.252	32.615	97.551	130.166
53977	1	Bilateral CP	Both	102.025	412.279	23.65	435.929	44	2.5	99.856	412.279	23.65	435.929	44	2.5	105.332	239.627	59.626	299.253	84	100	293.689	290.898	145.031	435.929	10.5	2.5	76.005	93.481	49.628	143.109	30	13	32.365	22.456	23.65	46.106	44	31	58.634	62.06	39.623	101.683	51	60	98.57	60.903	68.113	129.017
53974	1	Bilateral CP	Both	101.065	321.794	15.068	336.862	41.5	40	84.414	305.384	15.068	320.452	41.5	2.5	120.936	179.645	50.833	230.478	91	87.5	243.419	160.901	152.175	313.076	3.5	2	103.258	241.585	33.922	275.507	15	15.5	31.374	48.842	15.068	63.909	41.5	40	66.345	22.764	55.662	78.426	51	55.5	132.477	82.763	87.048	169.811
53972	1	Unilateral CP	Left	100.395	208.551	45.27	253.821	32	4	115.241	208.551	45.27	253.821	32	4	77.755	84.478	47.132	131.61	88	65	187.66	146.682	107.139	253.821	10	4	80.352	25.912	69.778	95.69	22	11	64.123	33.869	45.27	79.139	32	39	163.015	163.357	84.282	247.639	46	53	97.271	65.858	65.752	131.61
53968	1	Bilateral CP	Both	100.658	147.078	48.175	195.252	77	88	92.902	97.193	58.8	155.993	35	23	113.288	147.078	48.175	195.252	77	88	97.729	91.811	60.701	152.512	10.5	0	82.485	37.993	61.508	99.501	12	26	108.493	47.679	84.753	132.432	34	45	77.247	24.742	70.294	95.036	60	50.5	97.201	81.26	61.563	142.823
53964	1	Bilateral CP	Both	100.784	208.136	28.406	236.542	43.5	41.5	98.923	203.056	29.717	232.773	42.5	2.5	115.017	143.08	59.85	202.93	78	90	143.674	155.232	77.541	232.773	10	2.5	78.64	25.344	66.158	91.502	23	22.5	99.434	45.933	72.423	118.356	40	46.5	91.832	46.841	66.986	113.827	58.5	56.5	101.687	37.921	80.636	118.557
53963	1	Bilateral CP	Both	100.99	232.576	25.987	258.563	35	38.5	71.381	200.959	25.987	226.946	35	1.5	148.011	161.457	73.069	234.525	90.5	87.5	141.044	180.412	46.533	226.946	11.5	1.5	36.689	19.189	28.837	48.026	24	21.5	45.517	55.62	27.322	82.942	37	49.5	99.126	25.497	84.14	109.637	60	55	152.312	120.653	90.993	211.646
53961	1	Unilateral CP	Left	100.867	180.09	26.736	206.826	53	96	102.64	169.76	26.736	196.496	53	3	98.377	175.979	30.847	206.826	66	96	162.926	93.593	102.903	196.496	10	3	102.995	34.418	94.2	128.618	22	28	113.439	93.863	40.435	134.298	45	31	37.016	39.855	26.736	66.591	53	58	46.418	39.076	30.847	69.923
53960	1	Bilateral CP	Both	100.717	234.092	33.41	267.502	65	36	85.781	198.636	41.32	239.956	55	32.5	128.387	208.855	52.229	261.084	83.5	85.5	142.227	111.546	81.121	192.666	11	3	68.906	23.327	61.356	84.683	15	14.5	53.026	23.507	44.076	67.584	47.5	31.5	116.085	121.821	47.802	169.623	56.5	57	171.505	40.209	150.052	190.261
53957	1	Bilateral CP	Both	100.938	287.288	19.755	307.043	38	37.5	88.17	283.564	19.755	303.319	38	3.5	120.121	149.271	64.429	213.7	86	84	210.883	174.769	128.55	303.319	4	3.5	75.701	121.527	37.964	159.491	30	13.5	33.558	52.83	19.755	72.585	38	50.5	88.277	36.966	76.554	113.519	51.5	59	156.238	59.853	117.631	177.484
53941	1	Bilateral CP	Both	100.304	219.267	21.133	240.4	40	64	79.113	198.769	21.133	219.901	40	29.5	132.619	168.316	63.801	232.117	80.5	68.5	119.333	78.456	74.154	152.61	11	2.5	51.325	33.125	36.697	69.823	24	13	40.01	52.32	21.292	73.612	40.5	40	157.079	149.412	63.472	212.884	50.5	58.5	205.554	72.352	159.765	232.117
53939	1	Bilateral CP	Both	100.684	223.79	17.911	241.701	70.5	5.5	91.328	220.475	21.226	241.701	52	5.5	115.615	160.787	27.773	188.56	91	74	192.088	121.846	119.856	241.701	4	5.5	110.909	104.209	54.822	159.032	27	14	43.51	32.989	27.259	60.248	44.5	34.5	47.666	75.458	21.226	96.684	52	58.5	148.716	67.878	110.705	178.582
53931	1	Bilateral CP	Both	100.961	227.349	29.913	257.262	50	52.5	101.432	223.722	29.913	253.635	50	4	100.445	168.501	40.695	209.196	64.5	100	221.084	87.546	166.089	253.635	12	4	93.213	102.666	57.724	160.39	27.5	16	54.777	35.969	35.938	71.907	47.5	34	65.989	41.307	41.658	82.965	58	59	72.766	89.593	40.695	130.287
53926	1	Bilateral CP	Both	101.849	349.818	23.105	372.923	79.5	2	122.717	343.674	29.25	372.923	60	2	52.896	261.936	23.105	285.041	79.5	100	226.149	234.885	138.038	372.923	18.5	2	107.002	96.162	66.825	162.987	33.5	22	64.294	30.645	46.758	77.404	48	40.5	65.592	69.17	29.94	99.11	64.5	59.5	33.603	11.576	26.354	37.931
53921	1	Unilateral CP	Right	100.403	117.419	48.069	165.488	26	57	82.379	117.419	48.069	165.488	26	57	127.891	77.064	88.394	165.458	86	74	95.664	76.405	62.506	138.911	10	0	56.813	17.93	48.069	65.999	26	15	63.781	37.563	52.572	90.135	30	48	140.126	67.944	97.544	165.488	49	57	132.899	56.708	108.498	165.206
53906	1	Bilateral CP	Both	101.719	273.873	23.522	297.395	36.5	36.5	69.846	269.977	23.522	293.499	36.5	1	154.721	193.859	84.881	278.74	89.5	86.5	167.06	228.275	65.224	293.499	12	1	45.319	27.837	35.185	63.022	31	13	33.369	21.298	23.522	44.82	36.5	39	57.287	61.495	34.816	96.311	52.5	62	136.69	89.345	103.323	192.668
53903	1	Unilateral CP	Left	101.226	273.67	16.327	289.997	74	92	106.243	215.189	18.561	233.75	23	3	94.727	273.67	16.327	289.997	74	92	177.682	123.293	110.457	233.75	8	3	111.055	211.286	18.561	229.847	23	14	56.224	116.761	29.023	145.784	31	45	115.276	96.968	75.063	172.031	53	47	55.59	85.054	18.128	103.182
53899	1	Bilateral CP	Both	101.074	385.993	21.754	407.747	68	5	100.121	376.692	31.055	407.747	31	5	102.055	227.733	23.294	251.027	91.5	89.5	265.894	290.581	117.166	407.747	12	5	43.577	56.069	33.947	90.016	20.5	15	50.89	33.249	35.122	68.371	37	41	61.055	41.654	40.615	82.269	54.5	61.5	89.759	107.92	47.86	155.781
53887	1	Bilateral CP	Both	100.996	184.642	41.285	225.927	60	51	92.279	182.583	41.285	223.868	60	4	116.871	177.981	45.356	223.337	76	100	143.396	163.428	60.44	223.868	13.5	4	80.792	45.142	61.429	106.571	18	28	81.576	21.957	68.445	90.403	46.5	35.5	56.423	32.774	41.285	74.059	60	51	89.469	81.28	54.48	135.76
53881	1	Bilateral CP	Both	101.361	343.356	22.498	365.855	63.5	3	102.539	342.631	23.223	365.855	44.5	3	97.979	172.287	38.985	211.272	84.5	100	260.07	242.411	123.444	365.855	11.5	3	68.22	61.716	49.186	110.902	28.5	12.5	34.873	40.362	23.223	63.585	44.5	50	100.197	96.352	53.33	149.683	53.5	60.5	116.166	91.657	84.771	176.428
53880	1	Unilateral CP	Left	101.098	183.635	26.451	210.085	44	100	83.013	175.482	26.451	201.933	44	0	126.503	147.443	62.642	210.085	85	100	135.721	118.036	83.897	201.933	10	0	74.918	30.889	63.015	93.904	15	30	55.764	73.135	26.451	99.586	44	32	94.105	119.963	44.52	164.483	50	58	157.347	51.068	130.924	181.992
53875	1	Unilateral CP	Left	102.347	364.64	13.847	378.487	37	2	119.935	364.64	13.847	378.487	37	2	76.61	344.439	23.381	367.82	68	100	286.214	180.252	198.235	378.487	10	2	147.128	135.948	90.91	226.858	28	14	28.527	64.322	13.847	78.169	37	29	57.45	56.121	28.794	84.915	47	58	38.12	52.17	23.381	75.551
53869	1	Bilateral CP	Both	101.702	475.012	19.392	494.404	63	6	114.799	473.831	20.573	494.404	47	6	78.908	245.957	30.303	276.26	81.5	100	328.159	331.329	163.076	494.404	14	6	67.252	89.805	45.055	134.86	30	15	45.471	47.683	20.573	68.256	47	37.5	35.003	25.341	25.563	50.904	54.5	57.5	44.804	21.908	32.117	54.025
53822	1	Unilateral CP	Left	102.017	361.558	15.235	376.793	47	11	123.255	361.558	15.235	376.793	47	11	76.622	294.9	19.265	314.165	74	100	277.316	61.026	246.085	307.111	6	9	175.869	305.302	71.491	376.793	25	11	58.736	31.008	36.307	67.315	41	26	19.4	14.343	15.235	29.578	47	42	22.696	1.212	22.173	23.385
53821	1	Bilateral CP	Both	101.893	262.03	32.2	294.23	60	100	106.091	252.505	34.232	286.737	52	0	95.795	258.241	35.989	294.23	72.5	100	190.438	178.217	108.52	286.737	9.5	0	113.333	31.29	95.025	126.314	20	18.5	83.918	74.35	36.994	111.344	49.5	30.5	42.394	16.574	34.232	50.806	52	58	44.925	12.916	39.226	52.142
53814	1	Bilateral CP	Both	101.604	242.241	39.368	281.609	56.5	1.5	109.627	234.609	47	281.609	42	1.5	89.624	222.993	39.397	262.39	89	100	183.479	212.452	69.157	281.609	9.5	1.5	69.54	58.32	52.217	110.537	22	30	119.09	76.148	82.5	158.649	44.5	35.5	95.322	37.701	73.219	110.92	60	53.5	90.314	47.841	64.187	112.029
53807	1	Bilateral CP	Both	102.225	327.427	35.006	362.433	80	2.5	117.308	317.241	45.192	362.433	57	2.5	77.012	299.97	35.006	334.976	80	100	237.214	233.966	128.467	362.433	14.5	2.5	95.448	61.122	76.713	137.836	27	24.5	84.545	44.755	60.964	105.719	48.5	37.5	56.733	24.842	45.192	70.033	57	57.5	51.121	23.334	39.718	63.052
53806	1	Unilateral CP	Right	99.65	878.129	-25.916	852.213	18	8	140.229	878.129	-25.916	852.213	18	8	42.646	77.15	10.246	87.396	82	59	477.622	795.143	57.07	852.213	0	8	131.44	798.046	-25.916	772.13	18	10	15.271	9.448	11.669	21.117	32	49	62.562	60.56	27.732	88.291	50	58	62.311	35.328	52.068	87.396
53801	1	Unilateral CP	Right	101.964	254.605	45.249	299.854	92	100	116.055	247.221	51.779	299	53	0	77.59	254.605	45.249	299.854	92	100	171.115	198.443	100.557	299	14	0	104.393	15.041	97.752	112.793	16	34	96.479	66.934	51.779	118.714	53	42	93.984	65.118	54.13	119.248	54	61	63.352	39.022	52.982	92.004
53790	1	Bilateral CP	Both	100.737	215.605	27.595	243.2	65.5	14	112.725	198.654	44.546	243.2	29.5	14	73.103	154.304	28.307	182.611	90.5	99.5	137.907	136.537	74.677	211.214	19	1.5	119.612	75.7	77.769	153.469	28.5	24.5	78.342	35.14	60.669	95.809	45	39.5	101.634	71.589	66.619	138.209	61	61	78.187	51.131	58.242	109.373
53782	1	Bilateral CP	Both	100.565	184.838	15.467	200.305	59	54.5	103.073	174.719	15.467	190.186	59	8.5	102.338	131.327	37.107	168.434	68.5	96	132.269	85.828	102.235	188.063	8	8	128.44	42.992	107.749	150.741	24	26	118.577	65.883	79.051	144.934	50	35.5	33.808	56.516	15.467	71.983	59	51	53.131	44.516	37.107	81.623
53774	1	Bilateral CP	Both	101.384	287.726	22.097	309.823	67.5	7	114.661	272.91	36.913	309.823	41.5	7	75.058	208.041	26.441	234.482	80	100	258.494	123.741	186.082	309.823	13.5	7	80.156	121.53	45.393	166.923	28	14.5	78.872	46.965	55.105	102.07	41.5	38	64.228	39.197	46.643	85.84	55	62	64.656	66.746	35.338	102.085
53769	1	Bilateral CP	Both	100.999	299.866	16.406	316.272	54.5	36.5	82.003	268.947	16.406	285.353	54.5	3.5	132.284	228.874	43.556	272.43	86	84	195.897	209.032	76.322	285.353	10.5	3.5	67.59	50.839	38.035	88.873	21	22.5	50.06	21.081	37.572	58.654	50	41	43.011	102.786	16.406	119.192	54.5	60	200.576	124.302	137.662	261.964
53756	1	Bilateral CP	Both	100.938	210.071	20.334	230.405	65.5	2.5	105.525	203.934	26.471	230.405	29	2.5	93.457	177.073	28.261	205.334	93	84.5	152.309	155.956	74.448	230.405	10.5	2.5	96.815	115.401	37.954	153.355	25.5	26.5	70.01	65.68	41.214	106.894	41.5	41	123.774	78.075	84.265	162.341	51.5	60.5	136.767	27.313	122.356	149.669
53752	1	Bilateral CP	Both	100.524	292.256	21.773	314.029	48	6.5	106.387	292.256	21.773	314.029	48	6.5	90.953	112.298	46.543	158.841	65	96	262.835	151.871	162.157	314.029	0	6.5	106.956	154.734	52.658	207.392	26	13	35.006	32.763	21.773	54.536	48	32	48.737	42.506	27.162	69.668	51	60.5	85.981	71.736	46.543	118.279
53749	1	Bilateral CP	Both	100.379	237.45	34.808	272.259	43.5	41.5	93.067	197.03	34.808	231.839	43.5	34	112.252	160.889	54.66	215.549	76.5	72	160.326	93.059	98.837	191.895	6.5	5	70.757	71.233	53.381	124.614	19.5	17.5	50.359	32.743	34.808	67.551	43.5	33.5	102.584	127.592	48.171	175.762	50.5	64	115.39	120.106	61.715	181.821
53748	1	Bilateral CP	Both	100.382	331.435	21.444	352.88	64.5	6.5	114.636	321.111	31.768	352.88	45	6.5	74.918	102.917	39.044	141.96	88.5	85	277.891	207.957	144.923	352.88	0	6.5	106.939	159.563	64.34	223.903	32	15	39.762	29.051	31.768	60.819	45	33	61.008	48.98	37.842	86.821	51.5	62.5	85.761	48.166	61.509	109.674
53715	1	Bilateral CP	Both	100.727	280.666	20.508	301.173	48	40.5	79.013	264.91	20.508	285.418	48	3.5	134.668	268.864	29.98	298.844	92.5	76.5	193.987	215.053	70.365	285.418	12	3.5	52.2	36.299	32.856	69.154	29	16	35.519	32.701	20.508	53.208	48	37	65.213	71.424	26.42	97.844	51	59.5	113.791	197.843	50.639	248.482
53704	1	Bilateral CP	Both	100.502	113.16	44.705	157.865	58.5	75	109.477	112.394	44.705	157.099	58.5	25.5	80.99	104.814	46.308	151.121	84.5	100	119.567	64.106	86.74	150.846	14.5	1	117.019	47.391	95.585	142.976	21	31	138.413	28.953	127.482	156.435	39.5	47.5	64.679	78.657	44.705	123.361	58.5	51	72.258	16.897	61.758	78.655
53698	1	Unilateral CP	Right	101.076	207.21	18.383	225.593	84	3	129.137	163.914	61.679	225.593	61	3	56.466	195.23	18.383	213.613	84	100	196.905	78.845	146.748	225.593	12	3	126.902	21.308	120.205	141.513	19	13	120.587	82.557	69.161	151.718	50	39	67.677	10.679	61.679	72.358	61	58	40.359	23.003	33.273	56.276
53695	1	Bilateral CP	Both	100.126	175.883	38.339	214.222	38	63.5	90.025	102.841	38.339	141.18	38	28.5	114.322	152.683	59.719	212.402	89.5	74.5	116.783	40.763	91.411	132.174	9	3	81.846	15.127	75.158	90.285	20.5	17.5	70.276	93.354	38.339	131.692	38	50	126.996	41.196	99.657	140.853	58.5	52.5	118.309	134.418	70.339	204.757
53691	1	Unilateral CP	Right	100.549	194.951	21.904	216.855	47	5	89.191	194.951	21.904	216.855	47	5	115.87	96.89	60.542	157.432	81	100	193.938	62.134	154.722	216.855	0	5	97.266	91.679	74.757	166.436	16	9	56.247	67.927	23.42	91.348	42	27	51.475	83.882	21.904	105.786	47	57	104.338	56.49	86.542	143.032
53690	1	Bilateral CP	Both	100.702	125.854	62.401	188.255	70	1	104.184	125.854	62.401	188.255	70	1	91.511	106.59	65.518	172.108	74.5	100	111.795	112.234	76.022	188.255	11.5	1	99.468	31.371	87.963	119.334	32	23	118.405	45.504	91.532	137.036	37	47.5	90.027	64.319	62.401	126.72	70	53	76.07	31.614	65.518	97.132
53688	1	Unilateral CP	Right	100.857	211.055	24.616	235.671	40	88	77.384	181.499	24.616	206.114	40	2	135.207	177.516	58.155	235.671	60	88	150.831	137.525	68.589	206.114	10	2	48.126	24.618	36.54	61.158	28	11	43.614	109.001	24.616	133.616	40	47	107.413	110.219	55.582	165.801	59	49	83.438	37.63	58.155	95.785
53686	1	Unilateral CP	Left	101.21	212.333	17.422	229.755	43	1	81.059	212.333	17.422	229.755	43	1	125.304	154.26	70.154	224.414	55	100	207.202	68.335	161.42	229.755	5	1	82.166	72.214	59.054	131.268	11	6	48.514	66.767	17.422	84.189	43	27	64.907	37.45	38.91	76.361	47	52	94.437	77.26	70.154	147.414
53684	1	Unilateral CP	Right	100.22	295.572	28.491	324.063	48	5	106.564	295.572	28.491	324.063	48	5	90.544	55.183	63.85	119.033	77	61	218.974	223.422	100.641	324.063	12	5	95.356	92.362	55.551	147.913	26	18	45.044	37.614	28.491	66.105	48	32	98.614	84.362	43.985	128.347	51	58	108.535	32.361	86.672	119.033
53678	1	Bilateral CP	Both	100.465	206.763	23.855	230.618	42.5	3	92.9	201.114	29.505	230.618	37.5	3	113.501	143.47	31.249	174.719	81	85	153.132	179.679	50.94	230.618	14.5	3	62.06	70.347	34.525	104.873	20.5	32	103.893	111.481	52.499	163.98	39.5	40.5	53.168	52.351	30.016	82.367	57.5	56	82.792	112.319	37.598	149.917
53672	1	Bilateral CP	Both	101.222	380.192	13.323	393.515	52	35.5	93.198	380.004	13.323	393.327	52	32.5	118.082	229.657	49.112	278.769	79.5	84.5	237.283	273.344	97.553	370.897	12.5	2.5	51.213	53.518	34.961	88.478	28.5	13.5	28.263	22.959	20.581	43.54	42.5	39	134.435	170.014	42.592	212.606	54	59.5	152.814	114.046	103.216	217.262
53671	1	Bilateral CP	Both	101.193	247.308	14.913	262.221	49.5	34.5	96.85	247.308	14.913	262.221	49.5	34.5	106.97	145.262	62.043	207.304	78	100	151.434	167.695	78.17	245.864	18.5	1.5	59.338	54.845	44.655	99.499	29.5	28.5	38.486	58.981	19.115	78.097	48	42.5	116.672	217.942	19.502	237.443	57	66.5	93.433	66.801	65.048	131.849
53667	1	Unilateral CP	Left	100.699	221.535	16.931	238.466	54	93	58.242	160.104	16.931	177.035	54	60	165.446	140.319	98.147	238.466	69	93	74.371	154.006	17.186	171.192	11	0	49.002	55.156	20.298	75.454	13	21	49.448	35.83	39.864	75.694	39	47	66.372	160.104	16.931	177.035	54	60	153.719	117.378	98.147	215.525
53663	1	Bilateral CP	Both	101.607	377.842	15.119	392.961	33.5	40	79.038	298.465	15.119	313.584	33.5	3	148.862	326.761	45.039	371.8	93	88.5	201.099	264.147	49.437	313.584	12.5	3	52.101	42.789	25.766	68.554	25	24.5	27.232	17.518	20.206	37.723	48.5	33	60.808	95.534	21.018	116.552	53	62	192.753	184.799	89.952	274.75
53656	1	Unilateral CP	Left	101.257	331.112	13.429	344.541	53	8	93.519	331.112	13.429	344.541	53	8	112.582	224.214	43.123	267.337	84	66	314.149	96.725	247.816	344.541	0	8	92.666	267.811	30.732	298.543	23	10	28.491	10.34	24.247	34.587	35	28	21.154	17.334	13.429	30.764	53	59	162.835	221.377	45.96	267.337
53643	1	Bilateral CP	Both	100.679	160.017	52.383	212.4	59	36	87.436	119.267	53.825	173.093	27	0.5	121.9	150.008	55.809	205.818	90.5	85.5	109.232	116.885	56.208	173.093	11	0.5	59.859	12.178	53.825	66.003	27	25.5	80.651	43.404	63.421	106.825	31.5	45.5	116.267	44.715	94.628	139.343	53	53.5	157.372	106.436	98.195	204.631
53640	1	Bilateral CP	Both	101.151	202.697	16.348	219.044	60.5	51	102.957	194.461	19.816	214.276	51	1	98.534	181.007	37.87	218.877	76.5	100	184.416	81.514	132.762	214.276	9	1	96.405	51.061	81.829	132.89	19	16	89.196	107.197	21.355	128.552	50	38	66.244	114.762	20.247	135.01	51.5	59.5	84.476	117.999	38.25	156.249
53638	1	Bilateral CP	Both	100.541	102.896	53.368	156.264	56	50.5	92.893	102.131	53.368	155.499	56	1.5	117.242	61.39	94.781	156.171	81.5	100	119.261	67.506	87.993	155.499	17.5	1.5	84.414	22.563	77.596	100.16	21	26.5	93.05	24.308	78.71	103.018	50.5	40.5	72.162	47.595	53.368	100.963	56	67.5	117.263	22.652	103.245	125.897
53628	1	Bilateral CP	Both	100.67	154.12	33.823	187.943	63	51	104.386	153.435	33.823	187.258	63	1	93.663	112.335	58.106	170.441	69	100	134.124	83.546	103.712	187.258	10.5	1	106.477	18.91	97.328	116.238	28.5	25	116.697	51.29	85.871	137.161	50	43	61.71	62.003	33.823	95.827	63	53.5	84.252	44.206	58.106	102.312
53625	1	Bilateral CP	Both	100.485	307.686	43.306	350.992	48.5	5.5	103.885	307.344	43.648	350.992	48	5.5	96.838	108.674	51.669	160.343	64.5	89	241.481	234.335	116.657	350.992	5	5.5	78.221	153.184	49.698	202.882	21	13.5	58.851	24.228	49.124	73.352	39	39	64.138	23.886	50.17	74.057	57	55.5	80.85	73.497	51.669	125.166
53623	1	Bilateral CP	Both	101.006	398.972	13.962	412.935	42.5	42.5	103.784	361.462	13.962	375.424	42.5	3	100.879	246.463	28.205	274.668	81.5	90.5	266.633	220.747	154.677	375.424	6.5	3	88.782	99.134	43.594	142.728	30.5	13	32.461	33.663	13.962	47.626	42.5	41.5	70.705	105.515	20.657	126.172	52.5	62.5	79.97	118.528	32.522	151.05
53614	1	Bilateral CP	Both	99.961	164.973	22.784	187.757	81	62	102.388	149.255	33.313	182.567	67.5	25	94.01	155.943	25.162	181.105	81.5	80	109.448	73.081	81.39	154.471	9.5	4	90.143	26.22	76.299	102.519	23.5	35	133.036	42.392	104.884	147.276	37.5	47	76.496	101.101	33.313	134.414	67.5	51	118.955	138.448	42.345	180.793
53611	1	Unilateral CP	Right	100.802	323.749	19.273	343.022	44	4	120.003	323.749	19.273	343.022	44	4	71.521	155.578	40.708	196.286	82	100	237.824	205.777	137.245	343.022	9	4	103.847	202.531	49.995	252.526	21	15	82.609	136.656	19.273	155.929	44	35	52.838	45.724	33.298	79.021	48	60	82.553	29.412	64.179	93.591
53609	1	Bilateral CP	Both	100.657	220.039	17.211	237.25	62	7	98.603	215.611	21.639	237.25	60.5	7	105.849	144.469	28.314	172.782	78.5	100	200.172	113.987	123.263	237.25	6.5	7	75.283	43.794	57.535	101.33	17	13	92.378	56.487	59.397	115.885	50	36.5	38.377	40.668	21.639	62.307	60.5	56.5	72.405	71.607	37.938	109.544
53604	1	Bilateral CP	Both	100.455	156.052	46.721	202.772	59.5	42	93.296	114.882	46.721	161.603	59.5	4.5	112.483	148.693	50.396	199.089	78	88	136.976	42.25	119.353	161.603	5	4.5	95.713	74.752	71.441	146.192	26	22.5	87.297	53.649	63.883	117.532	44.5	40.5	59.847	34.772	46.721	81.493	59.5	50.5	123.281	107.72	68.115	175.835
53599	1	Unilateral CP	Right	100.753	258.885	20.862	279.747	32	75	71.531	191.398	20.862	212.26	32	3	147.21	210.585	69.162	279.747	93	75	136.374	167.688	44.572	212.26	11	3	49.881	52.144	23.502	75.646	30	16	33.077	52.669	20.862	73.531	32	48	96.56	97.063	56.243	153.306	53	61	151.75	201.106	77.681	278.787
53577	1	Bilateral CP	Both	101.079	486.252	4.197	490.449	54.5	27.5	127.287	478.913	11.535	490.449	15.5	27.5	61.113	200.081	7.429	207.51	93.5	100	273.328	297.585	101.15	398.735	11	4.5	26.375	56.172	11.535	67.707	15.5	12	100.94	305.73	20.846	326.576	32	49	196.461	256.914	82.346	339.26	60	51	66.155	46.536	42.653	89.189
53553	1	Bilateral CP	Both	100.999	295.372	18.905	314.277	57	10	120.189	289.753	24.524	314.277	22.5	10	60.805	174.948	27.423	202.371	91.5	100	176.168	203.066	86.793	289.859	14	9.5	89.167	225.946	24.524	250.47	22.5	25	141.286	66.714	104.861	171.575	42.5	40	77.003	46.521	54.555	101.076	65	51	43.69	17.96	35.006	52.966
53549	1	Bilateral CP	Both	100.237	235.53	29.679	265.208	59	7	102.84	235.53	29.679	265.208	59	7	95.734	188.025	31.916	219.942	77.5	85	184.093	150.057	115.151	265.208	6.5	7	97.526	40.43	77.374	117.804	20	19.5	88.541	52.64	63.361	116.001	48	41.5	38.324	30.151	29.679	59.83	59	51.5	53.249	25.873	40.071	65.944
53548	1	Unilateral CP	Left	100.298	179.894	34.941	214.835	32	75	87.153	127.745	34.941	162.686	32	4	117.326	156.146	58.689	214.835	64	75	146.156	40.493	122.193	162.686	0	4	62.988	78.043	41.691	119.734	28	9	61.474	98.656	34.941	133.597	32	47	136.064	42.855	108.732	151.587	56	49	83.371	83.116	58.689	141.805
53526	1	Bilateral CP	Both	101.299	240.218	24.07	264.288	72.5	50	111.36	217.824	36.048	253.873	54	1	83.132	220.093	32.197	252.29	84.5	99	157.647	158.439	95.434	253.873	9.5	1	104.843	59.859	82.869	142.728	27.5	15	104.93	57.869	71.487	129.356	49	40	82.516	76.48	45.041	121.521	55.5	55	55.049	40.109	38.786	78.894
53522	1	Unilateral CP	Right	101.602	295.035	20.731	315.766	39	11	115.727	295.035	20.731	315.766	39	11	81.76	231.591	49.314	280.905	60	100	286.312	53.169	262.194	315.363	7	2	145.674	258.222	57.544	315.766	21	11	40.775	50.157	20.731	70.888	39	29	51.172	7.214	46.589	53.803	48	53	59.504	19.157	49.314	68.471
53519	1	Bilateral CP	Both	100.837	156.143	33.752	189.894	33	88	101.173	149.381	33.851	183.233	32.5	0	104.829	142.67	47.225	189.894	62	88	124.781	91.039	92.194	183.233	8	0	109.155	37.689	88.211	125.9	17	28	111.694	40.928	84.221	125.148	50	38	54.028	51.222	34.723	85.946	58.5	54.5	93.443	74.136	47.225	121.361
53515	1	Bilateral CP	Both	100.683	297.027	18.764	315.791	68.5	5	113.776	284.408	31.383	315.791	54	5	79.523	149.286	32.147	181.433	83	84.5	226.235	173.676	142.115	315.791	11	5	120.097	112.96	62.632	175.592	27.5	15	70.817	26.533	57.225	83.758	50	37.5	48.088	57.246	31.383	88.63	54	56.5	110.127	88.407	63.761	152.168
53507	1	Bilateral CP	Both	100.692	149.44	46.758	196.198	54.5	2.5	94.405	149.44	46.758	196.198	54.5	2.5	113.205	107.421	72.586	180.007	76.5	88	129.681	110.895	85.303	196.198	13	2.5	99.655	20.038	87.564	107.603	25	24	76.617	30.194	63.494	93.688	46.5	34	68.299	35.353	50.928	86.281	56.5	57.5	125.717	69.701	80.51	150.211
53499	1	Bilateral CP	Both	101.747	271.768	30.698	302.466	54	2	88.721	271.768	30.698	302.466	54	2	122.432	227.645	52.038	279.683	76.5	100	199.332	216.277	86.19	302.466	12	2	57.53	31.077	43.55	74.627	23.5	13	68.495	64.915	35.501	100.417	43.5	36.5	49.836	53.273	30.698	83.971	54	61.5	99.53	46.454	82.598	129.052
53483	1	Unilateral CP	Left	100.787	175.732	9.239	184.971	53	94	119.186	168.686	9.239	177.925	53	1	72.728	164.72	20.251	184.971	61	94	150.54	46.077	131.848	177.925	7	1	169.622	23.498	151.909	175.407	15	20	134.977	100.655	76.478	177.133	45	32	20.551	54.34	9.239	63.58	53	46	25.466	9.256	20.251	29.507
53478	1	Bilateral CP	Both	101.478	270.364	18.852	289.216	65.5	38.5	98.221	254.4	30.203	284.602	55.5	3	108.088	253.676	18.852	272.528	65.5	87	235.285	133.193	151.409	284.602	10	3	78.85	79.17	50.388	129.559	17.5	11	64.818	84.21	31.086	115.296	50	34	46.714	26.877	32.314	59.191	56.5	58.5	75.899	120.182	18.852	139.034
53476	1	Unilateral CP	Right	99.675	408.401	14.196	422.597	56	7	96.339	408.401	14.196	422.597	56	7	104.979	360.791	17.965	378.756	63	73	277.12	354.679	67.918	422.597	0	7	91.729	181.426	20.997	202.423	27	12	40.606	29.838	21.456	51.294	28	37	28.799	30.09	14.196	44.286	56	49	167.451	360.791	17.965	378.756
53470	1	Bilateral CP	Both	101.262	259.168	36.023	295.191	55.5	2.5	106.6	259.168	36.023	295.191	55.5	2.5	91.057	184.401	47.393	231.794	74.5	100	217.738	132.916	162.275	295.191	11.5	2.5	97.722	128.071	58.292	186.363	21	21.5	75.03	55.378	46.105	101.483	43.5	44	43.355	25.339	36.281	61.62	56	54	73.585	45.394	47.664	93.057
53463	1	Unilateral CP	Right	100.529	201.341	11.93	213.271	44	62	77.339	188.548	11.93	200.478	44	60	135.893	137.031	76.24	213.271	85	62	166.13	103.614	93.149	196.763	12	5	51.665	35.083	38.483	73.567	29	13	25.005	29.345	11.93	41.275	44	33	102.39	163.566	36.912	200.478	50	60	165.215	91.026	122.245	213.271
53462	1	Bilateral CP	Both	100.163	192.338	26.589	218.928	56.5	40	93.361	174.302	26.589	200.891	56.5	34.5	110.646	63.172	74.674	137.846	93.5	75	155.555	93.657	103.062	196.719	5	4.5	112.415	110.549	58.343	168.893	29	17.5	57.415	31.396	41.905	73.3	40	41.5	47.142	61.813	26.589	88.402	56.5	56.5	112.802	41.383	91.363	132.746
53456	1	Bilateral CP	Both	100.204	263.694	9.851	273.545	37	64.5	75.732	192.798	9.851	202.649	37	32	137.525	207.377	66.168	273.545	78.5	64.5	155.016	69.823	117.614	187.437	5	4.5	50.215	92.12	16.228	108.348	29	11.5	36.871	36.197	15.821	52.018	38.5	48.5	113.436	138.76	57.401	196.161	51	60	209.48	167.35	106.195	273.545
53453	1	Bilateral CP	Both	101.721	334.692	24.47	359.162	46.5	2	93.934	334.692	24.47	359.162	46.5	2	111.966	227.67	46.963	274.633	83	100	247.805	244.561	114.601	359.162	12.5	2	58.302	46.986	47.196	94.182	29	13.5	35.349	26.056	24.47	50.526	46.5	38.5	67.862	57.486	35.54	93.025	51.5	61	106.611	106.962	61.91	168.872
53448	1	Bilateral CP	Both	100.134	427.658	23.074	450.733	43.5	8.5	114.593	427.658	23.074	450.733	43.5	8.5	77.482	132.406	30.116	162.522	81.5	79	311.682	334.933	115.799	450.733	7	8.5	55.081	89.194	34.174	123.368	30	15.5	32.058	24.331	23.074	47.405	43.5	44	71.823	67.357	44.337	111.694	57	57.5	58.817	77.586	31.031	108.617
53443	1	Unilateral CP	Right	100.176	231.457	11.697	243.154	28	66	56.461	214.62	11.697	226.317	28	60	166.84	142.883	100.271	243.154	85	66	87.239	82.148	43.204	125.352	12	2	20.919	26.101	11.697	37.797	28	13	37.798	35.928	17.558	53.486	31	47	99.301	179.255	47.062	226.317	51	60	237.116	15.19	227.964	243.154
53442	1	Bilateral CP	Both	101.151	242.165	24.275	266.44	56.5	2	83.134	242.165	24.275	266.44	56.5	2	128.191	182.02	41.148	223.168	78	100	174.505	177.892	88.548	266.44	10.5	2	66.267	46.452	47.665	94.116	18	19	63.701	43.258	44.657	87.915	44.5	44.5	47.752	50.327	24.275	74.601	56.5	55.5	135.534	116.632	52.381	169.013
53441	1	Unilateral CP	Right	101.684	259.273	18.415	277.687	82	13	137.102	247.867	29.82	277.687	46	13	53.909	239.391	18.415	257.806	82	100	258.583	41.502	230.132	271.634	0	4	182.689	212.638	65.049	277.687	28	13	70.638	80.908	29.82	110.728	46	38	55.29	25.924	40.444	66.368	48	52	34.341	7.482	30.133	37.615
53435	1	Bilateral CP	Both	101.537	238.754	21.901	260.655	28.5	0	103.018	238.754	21.901	260.655	28.5	0	99.66	217.357	36.861	254.218	84	100	205.88	106.21	154.445	260.655	8	0	78.181	117.054	31.394	148.448	20	9	76.798	101.045	33.835	134.88	38.5	39.5	126.328	17.755	116.046	133.8	55.5	55.5	102.964	59.753	79.215	138.968
53426	1	Unilateral CP	Right	100.781	306.518	35.35	341.868	86	5	124.414	306.13	35.738	341.868	42	5	66.196	135.836	35.35	171.186	86	100	221.395	230.53	111.338	341.868	12	5	128.91	150.181	65.375	215.556	32	17	49.986	40.856	35.738	76.594	42	48	76.255	18.262	68.126	86.388	57	50	74.105	19.37	62.52	81.89
53425	1	Bilateral CP	Both	101.611	403.799	12.222	416.02	55	8	113.06	398.123	17.897	416.02	27	8	81.747	259.781	17.602	277.383	86	100	284.223	234.683	166.115	400.798	7	3.5	87.495	201.069	19.101	220.17	26	13.5	29.69	19.986	20.003	39.989	37.5	50	114.72	142.024	42.334	184.358	51	60.5	95.998	140.749	51.331	192.081
53424	1	Bilateral CP	Both	101.066	184.37	40.025	224.395	37.5	90	75.561	167.767	40.025	207.792	37.5	1	136.417	140.746	83.649	224.395	70	90	147.828	132.731	75.062	207.792	8	1	54.316	25.808	42.727	68.535	23.5	10	54.702	22.504	41.858	64.362	48.5	38	108.416	76.882	62.174	139.056	51	58	129.135	85.585	86.281	171.867
53416	1	Bilateral CP	Both	100.605	129.661	38.813	168.475	38.5	50	87.136	122.637	38.813	161.45	38.5	0	125.358	65.654	95.12	160.774	86	100	103.903	87.158	74.292	161.45	13.5	0	70.4	58.165	53.073	111.237	22.5	23.5	90.981	41.338	74.332	115.669	47.5	33.5	82.761	76.694	50.346	127.04	55	63.5	133.186	39.691	107.857	147.548
53413	1	Unilateral CP	Left	100.581	141.098	38.987	180.085	91	72	99.692	89.52	61.322	150.842	50	1	101.688	141.098	38.987	180.085	91	72	121.867	58.727	92.115	150.842	9	1	87.638	15.728	77.648	93.376	14	28	111.68	70.452	68.24	138.692	47	39	72.131	35.651	61.322	96.973	50	55	99.598	116.691	54.233	170.924
53405	1	Bilateral CP	Both	101.632	440.959	11.327	452.286	47.5	5	106.93	440.959	11.327	452.286	47.5	5	92.104	214.829	46.854	261.683	81	100	281.42	329.322	122.964	452.286	13	5	86.404	98.795	35.243	134.038	30.5	17	30.065	44.898	11.327	56.225	47.5	36.5	50.812	68.958	14.11	83.068	53	62.5	65.112	50.489	47.889	98.377
53404	1	Bilateral CP	Both	101.788	314.73	23.345	338.075	51.5	2.5	90.847	314.73	23.345	338.075	51.5	2.5	119.886	260.701	30.822	291.522	89	87.5	210.799	263.062	75.013	338.075	13	2.5	83.768	33.876	62.914	96.791	31.5	23.5	34.419	32.73	24.034	56.765	50	32.5	49.752	69.386	23.567	92.953	52	62	124.005	80.111	93.728	173.839
53398	1	Unilateral CP	Left	101.6	242.688	22.707	265.395	56	100	82.665	225.934	22.707	248.641	56	0	135.788	213.192	52.203	265.395	65	100	125.427	173.478	75.163	248.641	13	0	76.676	37.962	58.208	96.17	16	32	89.483	60.667	58.862	119.529	39	46	39.265	44.112	22.707	66.819	56	51	72.219	72.948	52.203	125.151
53397	1	Bilateral CP	Both	100.537	219.764	16.182	235.946	62.5	38.5	92.151	179.073	18.17	197.243	42	3.5	112.83	197.3	20.735	218.035	63.5	73	144.051	100.477	96.766	197.243	11	3.5	50.494	62.979	29.666	92.645	21	12	102.435	76.739	51.944	128.683	32	50	91.168	122.154	22.864	145.017	61.5	52.5	119.017	197.3	20.735	218.035
53395	1	Bilateral CP	Both	100.87	249.707	17.367	267.073	43.5	4	80.919	249.707	17.367	267.073	43.5	4	129.473	169.105	41.097	210.202	91.5	87.5	197.838	171.611	95.462	267.073	5	4	59.801	108.623	35.271	143.893	25.5	17.5	23.389	17.945	17.367	35.311	43.5	31	109.912	137.217	34.688	171.905	50.5	59	164.807	61.451	139.666	201.118
53393	1	Bilateral CP	Both	100.558	242.051	21.073	263.125	46.5	7	98.403	242.051	21.073	263.125	46.5	7	103.584	127.612	49.315	176.928	88.5	88	218.149	124.717	133.764	258.481	4.5	6	114.03	160.104	51.314	211.418	19	16	42.571	40.508	21.073	61.582	46.5	33	50.707	44.793	30.749	75.542	51	58	112.736	56.691	80.687	137.377
53391	1	Unilateral CP	Right	100.979	498.871	14.434	513.305	37	9	137.216	498.871	14.434	513.305	37	9	45.716	190.381	27.905	218.286	84	100	401.098	327.973	185.332	513.305	0	9	150.153	428.535	27.148	455.683	29	12	16.587	10.493	14.434	24.927	37	30	44.927	51.645	15.835	67.48	49	59	39.65	31.177	29.819	60.996
53389	1	Unilateral CP	Right	101.019	166.878	29.195	196.073	51	100	91.732	166.299	29.195	195.494	51	0	113.546	137.831	58.242	196.073	58	100	169.005	65.471	130.023	195.494	8	0	92.832	32.302	83.668	115.97	28	9	75.64	59.459	30.364	89.822	50	37	37.354	20.294	29.195	49.489	51	57	85.402	56.991	58.242	115.233
53387	1	Bilateral CP	Both	100.447	239.959	26.289	266.248	63	4.5	117.019	239.239	27.009	266.248	62	4.5	70.525	127.663	26.913	154.576	66.5	91.5	180.355	153.808	112.44	266.248	12	4.5	111.745	90.699	83.225	173.923	24.5	23.5	126.221	65.973	82.428	148.4	50.5	36	44.363	47.623	27.009	74.631	62	51.5	47.859	45.774	26.913	72.687
53386	1	Bilateral CP	Both	102.314	309.674	29.279	338.953	64.5	0.5	98.729	309.674	29.279	338.953	64.5	0.5	110.287	288.1	38.906	327.006	72.5	100	176.033	218.084	120.869	338.953	21.5	0.5	93.904	49.722	65.836	115.558	35.5	25	52.089	23.423	43.009	66.432	45	44	53.474	50.714	29.279	79.993	64.5	61	70.577	55.477	38.906	94.383
53385	1	Bilateral CP	Both	101.436	318.931	20.794	339.725	63.5	3	96.011	309.85	29.875	339.725	53	3	110.815	261.758	35.574	297.332	68	89	196.724	255.557	84.168	339.725	12.5	3	72.408	33.894	56.849	90.742	30	14.5	76.374	50.194	46.426	96.619	48	40.5	45.916	54.716	29.875	84.591	53	57	78.324	92.192	35.574	127.766
53370	1	Bilateral CP	Both	100.418	232.174	20.3	252.474	37.5	27	112.508	224.91	27.564	252.474	35.5	27	88.889	126.124	43.363	169.488	74.5	87.5	143.504	61.41	107.483	168.893	5.5	4.5	134.252	204.863	46.638	251.5	21.5	26.5	98.271	91.096	62.377	153.474	37.5	35.5	70.943	32.715	55.002	87.717	56.5	55.5	87.62	35.195	68.714	103.909
53366	1	Bilateral CP	Both	100.464	141.7	28.784	170.484	61.5	42.5	93.713	135.493	28.784	164.278	61.5	7.5	116.138	107.865	55.664	163.529	76.5	90	132.225	68.839	95.439	164.278	17	7.5	102.405	39.805	86.568	126.373	21	33.5	104.286	78.351	53.923	132.274	50	38.5	38.478	27.399	28.784	56.183	61.5	64	110.782	74.203	64.975	139.178
53364	1	Bilateral CP	Both	100.677	202.649	17.883	220.532	81	22.5	117.82	186.283	34.249	220.532	62.5	22.5	66.015	148.644	17.883	166.528	81	99	159.23	67.209	134.489	201.698	8.5	1	139.49	50.026	116.078	166.104	29.5	19	116.384	98.925	62.397	161.322	48	37.5	51.36	40.88	34.249	75.129	62.5	52.5	44.382	19.499	32.758	52.256
53363	1	Bilateral CP	Both	100.466	68.868	79.91	148.778	52	0.5	103.793	68.346	80.432	148.778	36.5	0.5	96.695	63.098	82.05	145.147	83.5	100	124.693	42.852	105.926	148.778	13	0.5	101.661	17.412	93.637	111.049	20	18.5	98.771	26.021	87.064	113.085	42	40.5	89.979	14.628	82.248	96.876	56.5	58.5	94.168	16.818	85.124	101.941
53357	1	Bilateral CP	Both	101.158	348.999	9.28	358.279	45.5	4.5	110.051	348.999	9.28	358.279	45.5	4.5	88.584	245.491	27.798	273.289	84	84.5	281.078	216.126	142.154	358.279	4	4.5	119.446	131.887	71.663	203.549	23.5	9	41.165	85.048	9.28	94.329	45.5	33	70.361	55.184	37.534	92.717	50.5	56	122.336	123.565	63.577	187.142
53354	1	Bilateral CP	Both	101.414	305.832	22.571	328.403	42.5	3	96.983	305.832	22.571	328.403	42.5	3	110.325	208.175	42.668	250.843	82.5	87	213.777	251.331	77.071	328.403	13	3	65.64	16.824	54.74	71.564	31.5	17.5	39.71	43.511	22.571	66.082	42.5	50	96.843	100.824	61.211	162.035	52.5	63	153.893	160.638	87.466	248.104
53353	1	Bilateral CP	Both	100.848	233.313	24.201	257.514	39.5	34.5	95.535	233.313	24.201	257.514	39.5	34.5	111.351	141.969	72.278	214.247	88	82.5	182.773	94.5	133.587	228.087	6.5	3	82.914	88.843	57.066	145.909	31.5	14	37.172	36.864	24.201	61.065	39.5	41.5	110.578	132.255	51.079	183.334	51	62.5	141.538	59.219	119.763	178.981
53352	1	Bilateral CP	Both	100.774	219.867	8.776	228.642	67	3	116.862	219.546	9.097	228.642	63.5	3	69.943	170.899	9.127	180.026	67.5	100	161.247	118.84	109.802	228.642	12	3	124.346	30.376	112.641	143.016	19	32	141.043	53.124	101.401	154.526	50	37.5	37.818	81.346	9.097	90.443	63.5	51	32.758	48.098	9.127	57.225
53350	1	Bilateral CP	Both	101.636	333.613	19.356	352.969	54	3	101.698	333.613	19.356	352.969	54	3	101.031	242.087	43.17	285.257	71.5	100	235.556	227.829	125.14	352.969	11.5	3	95.396	155.281	40.604	195.886	26.5	15.5	50.737	25.199	34.888	60.086	49.5	40	34.819	34.812	20.837	55.65	55	63.5	126.925	121.27	54.863	176.133
53340	1	Bilateral CP	Both	100.713	311.363	30.066	341.428	64.5	6.5	110.445	309.405	32.023	341.428	46	6.5	82.666	126.446	32.997	159.444	85	86.5	236.338	203.96	137.469	341.428	7	6.5	96.237	59.226	75.732	134.958	28	15.5	48.108	44.521	32.023	76.543	46	33.5	68.274	52.454	45.966	98.42	59	59.5	96.384	58.386	62.439	120.825
53336	1	Bilateral CP	Both	101.966	366.813	16.561	383.374	36.5	52	87.589	364.149	16.561	380.71	36.5	2.5	122.308	262.216	38.933	301.149	82.5	84	300.272	202.972	177.738	380.71	9	2.5	55.725	125.667	22.291	147.958	28	10	25.844	17.712	17.49	35.201	41.5	42	58.66	50.195	35.248	85.442	50.5	59	159.537	123.362	92.865	216.227
53333	1	Unilateral CP	Left	100.072	366.774	2.225	368.999	84	10	154.742	338.724	30.275	368.999	57	10	26.331	117.411	2.225	119.636	84	100	222.438	278.22	81.165	359.384	0	9	185.654	332.463	36.536	368.999	19	10	114.934	130.83	56.19	187.02	33	29	103.947	127.783	30.275	158.058	57	51	29.93	50.537	5.995	56.532
53328	1	Bilateral CP	Both	101.448	239.804	21.833	261.637	78.5	1.5	114.333	223.455	38.181	261.637	47	1.5	80.794	219.966	21.833	241.799	78.5	100	184.823	144.913	116.724	261.637	13	1.5	104.146	38.965	83.473	122.438	25	22.5	71.919	71.969	39.008	110.977	46.5	41.5	99.409	90.314	55.788	146.102	52.5	61.5	79.029	90.87	31.253	122.124
53325	1	Bilateral CP	Both	100.515	225.309	20.533	245.842	32.5	42	65.491	163.409	20.533	183.942	32.5	2	149.068	189.736	54.298	244.034	60.5	82	136.481	128.158	55.784	183.942	8	2	36.207	31.804	22.113	53.917	13	24.5	67.184	71.452	27.998	99.45	49	37.5	52.911	42.196	29.018	71.215	52	57	95.861	85.812	54.298	140.11
53319	1	Bilateral CP	Both	100.531	197.49	14.679	212.168	71	6	108.669	193.799	18.37	212.168	62.5	6	84.571	143.98	14.679	158.659	71	90.5	160.158	109.216	102.953	212.168	18	6	102.187	35.213	83.948	119.16	21	26	123.215	31.545	107.832	139.377	45.5	39	42.779	89.45	18.37	107.82	62.5	51.5	57.369	127.164	14.679	141.843
53317	1	Bilateral CP	Both	100.696	194.218	6.798	201.016	69	3	127.6	192.474	8.542	201.016	64	3	51.042	163.987	6.798	170.786	69	100	171.131	64.573	136.442	201.016	12	3	140.133	39.744	125.238	164.982	25	24	143.812	56.75	107.458	164.208	47.5	42	47.698	99.638	8.542	108.18	64	51	13.114	18.538	6.798	25.337
53315	1	Bilateral CP	Both	101.109	293.181	41.104	334.284	64.5	3.5	110.563	291.742	42.542	334.284	31.5	3.5	81.496	160.921	42.815	203.736	88.5	100	210.527	242.106	92.178	334.284	17	3.5	57.484	34.238	43.658	77.895	28	18	79.752	49.498	58.531	108.029	37.5	49	80.527	51.826	57.642	109.469	61.5	52.5	90.636	19.097	79.342	98.438
53314	1	Unilateral CP	Right	99.333	694.466	24.616	719.082	58	8	131.247	694.466	24.616	719.082	58	8	48.597	38.509	29.716	68.225	87	81	314.146	683.904	35.178	719.082	0	8	63.419	61.655	34.805	96.46	22	17	55.669	81.082	28.063	109.145	44	48	127.622	241.533	24.616	266.149	58	52	46.999	12.415	40.769	53.184
53311	1	Bilateral CP	Both	101.941	293.189	26.656	319.845	56.5	1.5	108.596	291.621	28.224	319.845	55	1.5	89.245	265.741	33.774	299.515	78	100	176.244	248.993	70.852	319.845	10.5	1.5	109.713	90.406	66.384	156.79	29	19	72.974	68.103	43.106	111.209	40.5	38.5	77.78	90.466	37.823	128.289	65	53.5	48.527	26.661	35.907	62.568
53310	1	Bilateral CP	Both	100.517	174.93	29.332	204.262	54.5	70.5	83.456	115.604	38.797	154.401	18	30	127.974	155.17	49.093	204.262	89	70.5	106.914	88.68	55.408	144.089	11	1	60.202	66.809	38.797	105.606	18	30.5	87.597	70.272	52.172	122.444	45.5	34.5	94.846	45.759	65.036	110.795	51	58.5	161.765	107.088	97.175	204.262
53308	1	Bilateral CP	Both	100.688	294.393	40.061	334.454	64	5	114.141	289.93	44.525	334.454	58	5	76.947	134.342	46.218	180.56	81.5	100	246.53	195.562	138.893	334.454	8	5	111.729	76.374	83.522	159.896	22.5	22	85.895	50.135	58.576	108.711	50.5	36	52.531	15.49	44.525	60.015	58	56	69.924	43.06	51.773	94.833
53301	1	Bilateral CP	Both	100.441	215.132	37.05	252.182	35	31	88.229	215.132	37.05	252.182	35	31	121.179	154.469	55.913	210.382	93	82.5	115.229	88.546	76.276	164.822	5.5	2.5	58.14	50.742	40.55	91.292	29.5	19	53.11	65.112	37.449	102.56	35.5	50	151.445	103.089	98.425	201.514	54.5	61.5	150.074	73.3	120.207	193.507
53300	1	Bilateral CP	Both	101.263	432.167	20.883	453.05	43.5	4	101.181	432.167	20.883	453.05	43.5	4	101.403	157.459	60.821	218.279	78.5	100	289.187	353.653	99.396	453.05	13	4	50.542	59.689	25.163	84.851	31	14.5	33.53	33.259	20.883	54.141	43.5	50.5	69.206	30.773	48.855	79.628	56	57	84.22	59.184	64.6	123.783
53298	1	Bilateral CP	Both	99.936	274.698	24.308	299.007	43.5	7.5	109.324	274.698	24.308	299.007	43.5	7.5	86.001	68.161	56.706	124.868	87.5	68.5	202.013	202.234	96.772	299.007	0	7.5	128.968	202.603	81.623	284.226	29	9	49.97	62.986	24.308	87.294	43.5	41	114.504	32.845	94.625	127.47	55.5	57	98.907	40.31	82.688	122.998
53277	1	Bilateral CP	Both	100.853	201.696	35.318	237.014	41.5	5	100.43	201.696	35.318	237.014	41.5	5	99.23	114.475	64.916	179.391	76	100	186.254	118.689	118.325	237.014	11.5	5	86.847	49.266	69.227	118.493	32	14.5	49.427	32.117	35.318	67.435	41.5	40.5	95.887	55.012	67.399	122.411	55	62.5	97.971	57.563	70.577	128.141
53274	1	Bilateral CP	Both	100.423	125.64	34.569	160.209	60	93	90.65	105.722	34.569	140.291	60	0	120.517	109.834	50.375	160.209	67.5	93	114.761	51.319	88.972	140.291	16.5	0	93.079	33.384	79.087	112.471	19.5	33	101.466	39.539	77.782	117.322	50	35	51.945	40.724	34.569	75.293	60	57.5	102.432	96.775	50.375	147.15
53261	1	Bilateral CP	Both	100.95	257.563	20.709	278.272	37.5	3.5	96.075	257.563	20.709	278.272	37.5	3.5	110.227	117.566	74.895	192.461	87	100	175.512	196.685	81.587	278.272	14.5	3.5	48.909	45.389	33.313	78.702	26	15.5	60.654	46.165	31.754	77.919	50.5	38.5	113.729	139.35	33.123	172.474	51.5	60.5	109.336	42.189	91.102	133.291
53260	1	Unilateral CP	Left	101.104	224.969	21.8	246.769	62	2	107.427	224.857	21.912	246.769	43	2	92.575	192.267	21.8	214.067	62	100	195.658	100.732	146.037	246.769	9	2	96.827	89.225	56.77	145.995	20	10	89.061	143.604	21.912	165.516	43	32	76.285	63.712	39.605	103.318	47	55	56.005	75.301	21.8	97.101
53259	1	Bilateral CP	Both	100.927	221.524	26.717	248.242	46	2	83.662	221.524	26.717	248.242	46	2	140.487	143.744	67.91	211.654	95	90.5	139.766	173.808	74.433	248.242	17	2	58.106	19.469	49.862	69.331	31	18	45.054	38.201	26.717	64.918	46	36.5	88.599	79.837	52.736	132.573	52	59.5	166.729	82.447	115.853	198.3
53258	1	Bilateral CP	Both	100.198	114.525	52.344	166.869	56.5	41	92.692	84.653	53.724	138.377	17.5	36.5	118.294	86.901	69.26	156.161	95	89.5	101.821	76.002	58.811	134.813	15.5	2.5	63.345	19.94	53.724	73.664	17.5	30.5	97.361	37.791	74.229	112.02	34	45.5	111.822	21.126	99.8	120.926	51.5	65.5	137.674	29.096	118.731	147.827
53252	1	Bilateral CP	Both	101.151	199.645	25.76	225.404	60	3.5	103.72	199.645	25.76	225.404	60	3.5	95.041	176.968	39.097	216.065	66.5	100	168.103	108.326	117.079	225.404	15	3.5	102.711	36.18	90.036	126.216	27	25	102.641	56.079	67.231	123.309	50.5	39.5	38.031	36.85	25.76	62.61	60	51.5	57.022	32.531	39.097	71.629
53251	1	Bilateral CP	Both	100.598	168.494	22.134	190.628	64.5	20	105.594	164.883	25.745	190.628	63.5	20	92.574	140.131	22.422	162.553	65.5	100	128.971	102.521	75.469	177.99	12	2.5	96.433	54.471	78.152	132.623	16.5	31.5	148.824	94.321	84.963	179.284	49.5	39	40.398	48.62	25.745	74.365	63.5	50.5	61.462	93.825	22.422	116.248
53248	1	Bilateral CP	Both	101.736	369.793	11.542	381.336	59	2	79.812	369.793	11.542	381.336	59	2	150.499	201.218	66.671	267.889	96	100	165.855	314.572	66.764	381.336	19	2	43.129	20.275	37.056	57.332	26	20	30.455	19.11	21.511	40.622	49.5	37	56.961	136.331	11.542	147.874	59	69	172.588	22.479	157.919	180.398
53237	1	Unilateral CP	Left	100.509	308.415	25.26	333.675	35	12	95.632	308.415	25.26	333.675	35	12	106.339	94.185	60.957	155.142	66	97	103.025	74.714	75.375	150.089	4	0	180.621	283.992	49.683	333.675	25	12	36.563	19.04	25.26	44.3	35	41	41.21	35.954	30.553	66.507	48	54	78.494	37.078	60.957	98.036
53228	1	Unilateral CP	Right	99.693	150.845	33.645	184.49	45	10	78.846	150.845	33.645	184.49	45	10	128.977	108.864	71.335	180.199	100	74	119.832	114.455	70.035	184.49	1	10	100.241	113.995	64.414	178.409	29	11	46.627	29.391	33.645	63.036	45	30	54.328	17.091	47.08	64.171	49	58	119.581	97.246	77.359	174.604
53225	1	Unilateral CP	Right	99.999	307.364	35.024	342.388	37	11	119.946	307.364	35.024	342.388	37	11	70.808	67.545	37.639	105.184	87	60	182.539	251.465	90.923	342.388	2	11	153.94	241.294	89.935	331.229	28	12	63.749	57.828	35.024	92.852	37	30	93.258	33.944	80.62	114.563	50	58	79.97	45.606	59.578	105.184
53222	1	Bilateral CP	Both	100.847	419.504	21.994	441.497	25	8.5	106.11	419.504	21.994	441.497	25	8.5	94.05	143.125	48.422	191.547	77.5	100	219.074	301.5	108.835	410.335	7	7.5	93.142	281.86	21.994	303.853	25	14.5	62.874	60.975	36.034	97.009	37.5	48	71.287	35.152	52.451	87.603	61	54	68.477	52.166	50.332	102.498
53219	1	Bilateral CP	Both	101.087	244.362	17.903	262.265	40.5	2.5	88.701	244.362	17.903	262.265	40.5	2.5	123.382	157.252	58.046	215.298	94	100	188.569	154.442	107.823	262.265	10	2.5	45.254	81.542	24.255	105.796	22	14	31.274	43.038	17.903	60.94	40.5	49.5	120.552	107.524	66.41	173.934	50.5	62.5	134.195	50.304	114.195	164.5
53208	1	Bilateral CP	Both	100.329	158.019	47.716	205.735	51	82	87.875	94.897	47.716	142.613	51	0	131.892	153.57	52.165	205.735	72	82	110.18	50.21	92.403	142.613	10	0	108.278	21.124	97.197	118.321	36	24	68.613	40.211	51.53	91.741	48.5	37	62.332	17.776	52.887	70.663	63.5	59	124.912	146.733	52.165	198.898
53205	1	Unilateral CP	Left	100.603	192.505	34.648	227.153	83	63	96.517	122.954	59.419	182.373	25	3	106.343	192.505	34.648	227.153	83	63	150.518	90.114	92.259	182.373	10	3	73.864	28.264	59.419	87.683	25	17	83.378	42.929	64.334	107.263	45	35	107.537	88.975	75.691	164.666	50	58	182.645	100.932	126.221	227.153
53202	1	Bilateral CP	Both	100.768	213.311	23.155	236.466	30.5	72	76.793	175.168	23.155	198.324	30.5	30.5	135.167	192.743	43.724	236.466	90	72	137.095	142.862	50.406	193.268	9	2	49.211	40.008	29.845	69.853	12	24	68.779	50.735	38.465	89.2	39.5	36	91.998	89.287	46.754	136.041	52.5	58.5	142.897	99.76	103.058	202.819
53200	1	Bilateral CP	Both	100.413	209.906	9.463	219.369	51	68.5	78.374	182.715	9.463	192.178	51	63	139.195	155.567	63.802	219.369	81	68.5	123.12	54.368	97.643	152.011	6.5	6.5	92.169	47.626	73.416	121.041	30	14.5	38.147	67.514	9.829	77.343	48	33	65.465	182.715	9.463	192.178	51	63	199.785	47.13	172.239	219.369
53198	1	Bilateral CP	Both	102.178	433.58	10.005	443.584	50.5	4	113.387	433.58	10.005	443.584	50.5	4	84.006	292.098	23.142	315.24	85	100	318.839	322.243	121.341	443.584	11.5	4	77.415	60.198	52.04	112.237	31	18.5	45.748	58.902	11.118	70.02	50	41	60.586	93.016	10.297	103.313	51	61.5	97.795	111.472	37.248	148.72
53197	1	Bilateral CP	Both	100.292	241.224	2.221	243.445	60	79.5	94.099	183.293	2.221	185.514	60	68	116.93	206.039	37.406	243.445	73.5	79.5	113.023	69.924	82.173	152.097	7	13	119.606	25.453	105.319	130.771	31	28	82.477	67.16	42.666	109.826	49.5	37.5	66.612	183.293	2.221	185.514	60	68	153.83	206.039	37.406	243.445
53196	1	Bilateral CP	Both	100.805	183.64	22.322	205.962	62.5	70.5	108.278	179.811	23.863	203.674	61.5	21	86.294	146.824	36.849	183.673	77	99.5	152.321	54.498	129.513	184.011	13	0	139.649	51.066	117.105	168.171	26.5	29	103.634	117.347	35.672	153.019	50.5	35.5	44.271	37.613	23.863	61.477	61.5	61.5	58.286	20.167	48.499	68.665
53195	1	Bilateral CP	Both	100.042	285.678	13.101	298.778	35.5	75.5	76.208	173.456	13.101	186.557	35.5	24.5	140.515	259.801	38.977	298.778	96.5	75.5	113.609	100.544	63.189	163.733	6.5	3.5	44.211	66.534	14.838	81.373	26.5	21.5	70.107	133.716	13.101	146.816	35.5	45.5	94.64	108.163	42.37	150.533	55.5	54.5	181.342	193.274	96.312	289.586
53188	1	Unilateral CP	Left	101.32	249.98	10.443	260.423	51	2	66.826	249.98	10.443	260.423	51	2	149.775	166.385	61.161	227.546	66	85	146.61	220.777	39.646	260.423	11	2	39.791	17.116	30.418	47.534	24	17	47.806	45.977	22.899	68.875	46	34	53.872	162.682	10.443	173.125	51	58	121.024	135.11	61.161	196.271
53185	1	Unilateral CP	Right	100.196	183.765	14.952	198.717	40	80	68.649	169.244	14.952	184.196	40	5	139.455	134.417	64.3	198.717	95	80	160.097	68.32	115.876	184.196	0	5	65.34	109.161	28.475	137.636	19	9	32.503	34.179	14.952	49.13	40	33	63.803	42.736	47.299	90.035	49	55	138.236	94.238	102.452	196.69
53165	1	Bilateral CP	Both	100.315	165.77	40.268	206.037	23.5	76	78.351	110.541	40.268	150.809	23.5	3	143.888	134.794	71.243	206.037	92	76	112.69	73.274	77.535	150.809	11.5	3	56.138	41.952	40.268	82.219	23.5	15.5	69.118	21.752	59.135	80.888	46	43	79.942	77.716	52.78	130.495	55.5	65.5	170.959	62.015	137.9	199.915
53163	1	Unilateral CP	Right	100.075	248.591	14.471	263.062	68	78	85.168	145.731	40.496	186.227	42	4	118.625	248.591	14.471	263.062	68	78	155.095	73.6	112.627	186.227	0	4	76.306	61.36	47.55	108.91	26	15	56.022	64.78	40.496	105.276	42	48	103.852	31.856	87.51	119.366	54	50	113.813	199.507	14.471	213.978
53149	1	Bilateral CP	Both	100.63	195.606	23.426	219.031	61	39	106.511	175.163	31.896	207.06	52.5	5.5	90.457	173.315	27.583	200.899	78	88.5	159.299	112.564	94.496	207.06	8.5	5.5	133.355	41.375	110.365	151.74	32	23.5	71.191	67.34	36.936	104.275	47	33	55.499	48.897	31.896	80.793	52.5	60.5	68.46	132.127	28.794	160.921
53148	1	Unilateral CP	Left	100.716	158.517	30.977	189.494	40	3	88.012	158.517	30.977	189.494	40	3	117.174	74.627	95.02	169.647	81	100	169.06	57.243	132.251	189.494	8	3	79.346	58.487	62.566	121.053	19	9	64.684	60.151	30.977	91.128	40	29	74.758	81.488	38.269	119.757	43	56	126.242	26.486	112.113	138.599
53141	1	Unilateral CP	Right	100.892	304.64	28.484	333.124	33	4	100.248	304.64	28.484	333.124	33	4	101.797	146.687	58.76	205.447	59	100	235.056	179.793	153.332	333.124	10	4	110.091	134.147	38	172.147	29	13	37.472	29.684	28.484	58.168	33	46	39.803	23.972	28.989	52.96	54	48	78.237	38.482	58.76	97.242
53140	1	Bilateral CP	Both	100.379	147.022	59.281	206.303	56	39.5	92.613	99.743	62.117	161.859	20.5	22.5	116.666	113.546	75.353	188.899	89	88.5	98.59	88.402	65.751	154.153	9	1	78.856	26.295	63.184	89.479	21.5	28	101.073	24.583	83.976	108.559	38	36	98.453	26.035	87.829	113.864	55	61	121.477	46.676	97.943	144.62
53134	1	Unilateral CP	Left	101.069	175.045	37.373	212.418	53	100	115.84	167.397	37.373	204.77	53	1	80.319	168.774	43.644	212.418	61	100	165.923	66.159	138.611	204.77	7	1	131.598	38.73	117.394	156.124	20	13	117.446	34.901	100.151	135.052	43	28	54.964	57.868	37.373	95.242	53	44	51.617	15.787	43.644	59.431
53129	1	Bilateral CP	Both	100.488	248.995	20.957	269.952	27.5	37	66.53	171.892	20.957	192.849	27.5	32	153.914	242.463	26.018	268.481	92	86.5	133.856	81.753	93.552	175.305	8	2	44.521	68.204	25.48	93.684	20	11.5	42.18	47.533	27.477	75.01	34.5	42.5	106.28	91.541	72.193	163.733	53.5	56.5	231.973	94.99	171.947	266.938
53126	1	Bilateral CP	Both	100.743	119.037	54.616	173.654	73	50	100.694	116.46	55.736	172.195	60	0	100.841	115.83	56.309	172.139	85	100	115.765	84.645	87.551	172.195	12	0	115.12	30.945	100.422	131.367	17.5	33.5	101.201	55.542	76.5	132.042	48	34.5	68.231	26.329	55.736	82.065	60	59.5	110.093	45.299	81.183	126.483
53124	1	Unilateral CP	Right	99.75	282.771	16.207	298.978	45	56	70.573	282.771	16.207	298.978	45	56	142.448	217.987	38.659	256.646	92	71	71.423	30.965	51.472	82.436	10	2	33.748	25.902	21.461	47.363	27	11	27.684	11.804	20.22	32.024	43	36	152.005	282.771	16.207	298.978	45	56	235.381	48.371	208.275	256.646
53123	1	Bilateral CP	Both	101.512	250.334	11.695	262.029	66	50	88.32	246.716	12.895	259.611	40.5	0	120.375	233.385	20.339	253.724	87.5	84.5	171.914	188.882	70.729	259.611	9.5	0	57.052	19.327	47.088	66.415	29.5	14.5	50.914	137.227	12.895	150.122	40.5	49.5	152.17	53.949	124.753	178.702	53	56.5	189.325	28.264	173.2	201.464
53122	1	Bilateral CP	Both	100.949	293.742	18.216	311.958	86.5	3.5	124.169	282.143	29.815	311.958	50.5	3.5	46.277	165.515	18.216	183.731	86.5	88	211.791	208.264	103.694	311.958	18.5	3.5	110.79	58.459	83.179	141.638	24.5	29	99.944	79.898	51.119	131.017	47	37	58.544	44.054	33.86	77.914	63	59.5	42.763	37.398	27.649	65.047
53121	1	Bilateral CP	Both	101.116	194.977	32.717	227.694	57.5	51.5	96.16	193.746	32.755	226.502	57	1.5	109.38	174.674	40.658	215.332	66.5	100	148.839	156.714	69.787	226.502	12.5	1.5	82.318	32.199	60.318	92.517	22.5	20	64.653	44.886	42.636	87.522	44.5	39.5	112.222	145.885	32.755	178.641	57	59	99.801	136.845	40.658	177.503
53120	1	Bilateral CP	Both	100.551	168.659	39.226	207.886	31	74.5	86.716	120.57	39.226	159.796	31	24.5	128.702	127.685	80.201	207.886	82.5	74.5	96.608	87.729	65.172	152.901	11.5	0.5	53.81	32.358	39.226	71.584	31	17	99.032	93.183	45.401	138.584	33.5	45	97.698	57.205	69.1	126.305	61	62	168.038	95.98	111.906	207.886
53117	1	Bilateral CP	Both	100.072	134.443	13.388	147.832	57.5	27	99.352	134.443	13.388	147.832	57.5	27	101.886	84.47	48.553	133.024	81	90	110.292	11.603	104.046	115.649	0	10.5	132.819	37.155	110.677	147.832	17	27	105.696	65.352	72.789	138.141	45.5	39.5	42.284	90.18	14.757	104.937	58.5	54.5	83.171	67.317	51.102	118.419
53116	1	Bilateral CP	Both	100.565	123.657	51.527	175.184	51	38	99.563	108.645	55.208	163.853	41.5	1.5	103.07	109.25	58.9	168.15	88	87	104.321	102.337	61.515	163.853	15.5	1.5	77.446	39.922	60.242	100.164	17.5	32	119.653	45.477	88.447	133.923	41.5	38.5	96.469	35.538	79.122	114.66	64	52.5	123.75	60.022	88.592	148.614
53112	1	Bilateral CP	Both	100.149	244.973	13.555	258.528	45.5	10	105.613	244.973	13.555	258.528	45.5	10	90.819	173.471	37.747	211.218	86.5	66	159.719	131.885	110.925	242.81	0	8.5	119.733	212.396	23.375	235.771	32.5	16.5	22.511	33.204	13.555	46.758	45.5	50.5	133.473	154.684	58.744	213.428	51.5	64.5	138.331	128.802	82.416	211.218
53108	1	Bilateral CP	Both	101.259	273.443	30.977	304.42	41	38.5	87.499	229.839	35.067	264.906	34.5	31.5	133.026	257.848	41.471	299.318	77.5	88	134.226	173.919	60.642	234.561	8.5	0.5	60.557	44.601	39.707	84.308	22	26	83.526	70.909	56.766	127.675	40	47	109.695	35.411	93.809	129.221	57	57.5	144.622	59.858	106.942	166.799
53107	1	Bilateral CP	Both	100.365	160.509	42.628	203.137	53.5	74.5	99.199	134.953	43.674	178.627	15	26	102.533	155.741	47.396	203.137	90.5	74.5	94.402	117.422	47.366	164.788	11	2.5	56.179	54.155	44.704	98.859	18.5	32.5	146.27	52.99	114.992	167.982	33.5	44	101.633	73.272	70.108	143.38	58	57.5	151.97	94.697	108.44	203.137
53104	1	Bilateral CP	Both	102.473	445.944	14.731	460.675	75.5	2.5	121.059	427.316	33.359	460.675	59	2.5	74.129	347.755	14.731	362.486	75.5	100	285.516	358.342	102.333	460.675	9	2.5	90.249	65.684	61.837	127.52	20	20	93.51	67.983	60.121	128.104	49.5	38.5	58.911	44.036	33.359	77.395	59	54	49.733	63.266	23.413	86.679
53100	1	Bilateral CP	Both	100.984	233.182	23.871	257.053	29.5	29.5	87.012	233.182	23.871	257.053	29.5	29.5	121.274	201.849	30.22	232.07	93.5	75	173.397	175.084	67.178	242.262	10	2.5	33.603	26.656	26.039	52.695	17.5	11	52.656	67.381	35.965	103.345	35	49.5	166.253	91.317	117.178	208.495	50.5	57.5	132.097	131.6	81.967	213.567
53096	1	Bilateral CP	Both	100.629	517.063	2.715	519.778	33	39	74.299	416.121	2.715	418.836	33	36	156.142	320.76	27.334	348.094	94.5	87	210.649	332.456	27.738	360.194	12	3.5	20.435	20.602	8.559	29.161	21.5	18.5	18.074	13.248	11.024	24.272	48.5	39.5	86.858	173.582	20.47	194.052	51	64	261.502	126.148	183.078	309.226
53089	1	Unilateral CP	Right	101.302	303.776	32.769	336.545	74	5	114.339	295.185	41.36	336.545	42	5	82.987	204.86	32.769	237.629	74	100	285.27	119.255	217.29	336.545	0	5	96.11	114.028	69.627	183.655	16	10	58.986	49.099	41.36	90.459	42	47	86.045	52.141	61.42	113.561	56	50	50.392	36.235	35.303	71.538
53085	1	Bilateral CP	Both	101.268	253.449	17.731	271.18	58	40	87.328	220.424	17.731	238.155	58	33	131.084	236.205	33.998	270.202	69.5	89.5	107.603	178.527	55.646	234.172	12.5	1	83.957	28.113	72.372	100.485	34	19.5	66.484	36.318	48.285	84.603	44.5	41.5	87.424	128.499	17.869	146.368	58.5	60	94.632	138.24	33.998	172.238
53084	1	Unilateral CP	Right	100.543	144.639	25.083	169.722	64	2	107.118	142.21	27.512	169.722	63	2	89.169	119.886	25.083	144.969	64	100	129.839	67.375	102.347	169.722	9	2	113.774	38.78	96.132	134.912	18	28	134.423	68.094	94.824	162.918	43	34	64.94	82.21	27.512	109.723	63	47	61.388	58.846	25.083	83.929
53082	1	Bilateral CP	Both	101.993	379.062	16.602	395.664	37.5	3	104.629	379.062	16.602	395.664	37.5	3	97.556	262.52	43.866	306.387	78	100	313.678	220.012	175.652	395.664	9	3	69.503	113.062	32.504	145.566	24.5	10	37.7	69.201	16.602	85.803	37.5	50.5	103.727	23.802	90.077	113.879	55	55.5	87.608	67.956	62.861	130.816
53078	1	Bilateral CP	Both	100.351	111.317	61.435	172.752	90	32.5	104.278	101.697	71.056	172.752	19.5	32.5	93.211	84.221	61.435	145.656	90	84	108.961	56.273	84.623	140.896	8	1.5	85.225	28.309	71.056	99.365	19.5	25	103.323	16.704	93.356	110.06	34	42.5	124.472	79.084	92.839	171.923	56	62.5	106.506	40.82	89.41	130.23
53076	1	Bilateral CP	Both	100.382	160.252	41.164	201.416	57.5	74.5	84.261	111.72	41.164	152.884	57.5	1.5	131.923	120.373	81.043	201.416	75.5	74.5	111.531	80.207	72.677	152.884	12	1.5	68.565	21.59	57.626	79.215	17.5	29.5	95.58	33.467	75.199	108.666	32.5	46	64.062	68.72	41.164	109.883	57.5	57	149.172	104.426	96.806	201.232
53073	1	Bilateral CP	Both	100.902	226.734	32.315	259.049	35.5	28	107.33	226.734	32.315	259.049	35.5	28	91.543	140.99	55.098	196.089	91.5	100	196.58	111.019	130.535	241.554	10	3	60.894	81.697	36.356	118.052	22.5	11	80.005	83.203	49.121	132.323	45	42.5	154.137	70.38	108.209	178.589	56	55.5	99.871	53.818	74.01	127.828
53072	1	Bilateral CP	Both	100.988	195.523	36.689	232.213	28.5	2	106.77	195.523	36.689	232.213	28.5	2	90.394	152.586	50.084	202.67	86.5	100	129.444	181.344	50.869	232.213	13.5	2	46.816	24.915	36.689	61.604	28.5	25	126.898	110.299	61.08	171.379	32.5	49.5	133.962	76.74	98.472	175.212	64	51.5	106.176	27.714	90.507	118.221
53071	1	Bilateral CP	Both	100.825	240.279	29.393	269.672	52	3.5	119.09	238.824	30.848	269.672	24.5	3.5	68.815	164.05	30.763	194.813	87.5	100	164.782	198.414	71.258	269.672	10	3.5	77.947	144.594	30.848	175.442	24.5	16	101.249	96.367	54.988	151.355	32.5	50	154.729	78.657	106.737	185.394	63	54	74.963	38.313	58.597	96.91
53067	1	Bilateral CP	Both	100.242	247.355	12.536	259.892	34	64.5	69.574	211.089	12.536	223.625	34	55.5	147.295	200.725	55.558	256.283	94.5	74	88.032	108.47	38.902	147.372	8.5	2	40.99	30.765	24.976	55.741	18.5	20	67.826	139.144	23.152	162.296	39.5	41	112.283	169.649	49.59	219.24	55	56	172.136	144.938	101.141	246.079
53066	1	Bilateral CP	Both	100.085	223.749	18.97	242.719	51.5	73	72.896	111.032	18.97	130.002	51.5	33.5	141.992	176.765	65.954	242.719	88	73	69.07	65.111	41.102	106.213	10.5	0	72.849	77.486	38.648	116.135	13.5	30.5	91.619	103.941	26.061	130.002	50	33.5	43.877	68.379	19.548	87.927	52	60.5	184.563	138.122	103.638	241.76
53055	1	Bilateral CP	Both	100.984	232.949	24.117	257.066	66	2.5	95.681	219.204	37.862	257.066	47	2.5	108.813	165.79	38.431	204.221	87.5	86.5	192.475	131.28	125.786	257.066	10	2.5	83.41	78.073	56.507	134.579	29	18.5	48.897	23.704	37.862	61.565	47	37.5	92.288	53.547	55.101	108.649	50.5	57	145.885	85.783	100.735	186.517
53054	1	Bilateral CP	Both	100.865	189.58	19.816	209.396	41.5	52	87.175	186.381	19.816	206.197	41.5	2	119.84	112.662	80.839	193.501	87	86.5	166.306	90.839	115.359	206.197	9.5	2	78.73	51.738	54.242	105.98	28.5	10.5	44.906	62.581	19.816	82.398	41.5	41.5	110.104	35.5	87.024	122.524	51	57.5	128.197	46.825	108.977	155.801
53048	1	Bilateral CP	Both	100.639	190.299	33.024	223.323	43.5	77	74.298	139.631	33.024	172.655	43.5	1.5	139.909	153.986	69.338	223.323	90	77	120.119	101.827	70.828	172.655	9	1.5	61.811	21.305	50.966	72.271	16	19.5	54.301	48.446	33.024	81.47	43.5	43.5	95.057	64.143	64.902	129.046	54	56.5	132.254	109.395	96.3	205.695
53045	1	Bilateral CP	Both	102.21	440.791	28.31	469.101	65	2.5	113.371	440.668	28.432	469.101	29	2.5	85.202	285.385	30.55	315.935	88	100	258.532	399.03	70.071	469.101	11.5	2.5	73.289	137.702	40.397	178.098	23.5	21	96.996	167.899	37.273	205.172	42.5	36	48.918	35.391	36.335	71.726	57.5	55	96.698	59.037	64.698	123.735
53043	1	Unilateral CP	Left	101.519	282.195	26.449	308.644	48	3	88.733	282.195	26.449	308.644	48	3	119.48	195.132	66.007	261.14	85	100	230.106	212.387	96.257	308.644	9	3	69.658	36.865	48.651	85.516	27	17	32.629	18.728	26.952	45.68	34	28	84.08	132.411	26.449	158.86	48	57	104.038	86.538	69.522	156.06
53042	1	Bilateral CP	Both	100.986	178.685	44.148	222.833	88.5	2	96.962	172.34	50.494	222.833	36.5	2	109.713	154.288	44.148	198.436	88.5	100	116.809	165.538	57.295	222.833	13.5	2	90.929	27.647	77.264	104.912	23	23	91.255	20.14	79.644	99.784	38	45.5	87.202	55.906	60.674	116.58	61.5	62	142.815	58.068	105.021	163.089
53034	1	Bilateral CP	Both	101.045	230.76	38.313	269.073	73.5	2	112.555	224.224	44.849	269.073	69	2	69.184	162.159	39.406	201.565	83	100	131.638	196.582	72.491	269.073	15.5	2	107.63	37.401	88.407	125.809	30	29	134.523	46.075	111.931	158.007	43.5	44	82.231	79.671	44.849	124.52	69	57.5	47.364	9.098	42.516	51.614
53030	1	Bilateral CP	Both	100.967	194.446	18.725	213.172	64	1.5	117.577	190.866	22.306	213.172	62.5	1.5	69.783	176.917	20.988	197.905	67	100	186.554	63.997	149.174	213.172	15	1.5	132.002	27.712	119.262	146.974	19	20.5	113.133	89.589	59.992	149.581	50	35	32.559	34.053	22.306	56.359	62.5	51	38.99	44.955	20.988	65.943
53029	1	Bilateral CP	Both	100.122	236.582	25.678	262.26	15	70.5	83.703	188.826	25.678	214.505	15	53.5	127.929	231.833	30.427	262.26	88	70.5	71.196	86.891	30.968	117.859	12.5	2	40.263	34.633	28.198	62.831	19.5	32	81.617	132.912	44.727	177.639	40	50	165.436	105.277	109.227	214.505	61	53.5	218.045	123.829	138.431	262.26
53028	1	Bilateral CP	Both	101.864	322.173	27.866	350.039	26	2.5	95.772	322.173	27.866	350.039	26	2.5	113.51	238.653	45.311	283.964	84	100	190.543	297.849	52.19	350.039	10.5	2.5	56.634	61.753	27.866	89.619	26	16	63.647	61.396	33.06	94.456	36	38.5	106.392	88.644	60.914	149.558	52	62	143.389	66.821	111.592	178.413
53023	1	Bilateral CP	Both	100.973	225.509	22.392	247.901	40.5	3	82.988	225.509	22.392	247.901	40.5	3	130.94	181.797	38.409	220.206	88	86.5	169.722	188.503	59.398	247.901	11.5	3	55.044	34.434	38.998	73.432	29.5	17	37.523	31.64	22.392	54.032	40.5	39.5	111.25	154.071	36.143	190.214	51	61	182.707	29.05	169.276	198.326
53020	1	Bilateral CP	Both	101.589	236.025	46.485	282.51	49.5	1	97.196	236.025	46.485	282.51	49.5	1	109.935	185.689	71.711	257.4	66.5	100	147.415	208.034	74.476	282.51	12.5	1	76.766	31.058	57.012	88.069	27.5	26	68.131	62.517	47.948	110.465	37.5	49.5	100.599	64.101	68.319	132.419	63.5	53.5	97.737	46.408	71.711	118.12
53016	1	Unilateral CP	Left	101.223	238.387	15.655	254.042	26	69	79.59	224.227	15.655	239.882	26	1	132.883	205.079	48.963	254.042	85	69	158.766	185.983	53.899	239.882	12	1	32.377	31.697	15.655	47.352	26	13	50.611	57.433	21.152	78.585	30	46	100.048	16.224	91.655	107.879	52	49	182.68	155.883	98.159	254.042
53015	1	Bilateral CP	Both	100.793	213.225	15.49	228.716	49.5	77	78.567	183.738	15.49	199.228	49.5	3	138.908	144.19	84.525	228.716	86	77	151.429	91.851	107.377	199.228	12.5	3	74.486	77.118	41.819	118.937	29	15.5	37.07	28.792	20.151	48.942	48	43	68.406	103.085	30.957	134.042	52	63	155.56	117.689	94.545	212.235
53012	1	Bilateral CP	Both	101.974	431.422	17.512	448.934	58.5	3	129.22	420.995	27.939	448.934	49.5	3	62.984	281.385	21.991	303.376	74.5	100	308.415	303.855	145.079	448.934	10.5	3	97.306	81.236	55.428	136.664	30	13.5	45.487	26.603	29.081	55.684	49	37	155.603	222.803	34.727	257.53	50.5	58	74.169	199.448	22.649	222.097
53010	1	Bilateral CP	Both	101.451	407.87	4.303	412.173	55	41	71.151	351.19	4.303	355.493	55	2.5	158.581	339.817	27.651	367.468	66.5	81	159.573	327.805	27.688	355.493	10.5	2.5	66.642	51.243	40.202	91.445	21.5	20	34.672	58.047	7.457	65.504	50	33.5	26.08	43.131	4.303	47.434	55	63	91.306	207.277	27.651	234.928
53009	1	Bilateral CP	Both	101.012	216.268	15.876	232.144	61.5	89	100.745	191.933	18.81	210.743	56	1	106.497	195.892	36.253	232.144	66.5	89	160.305	116.285	94.459	210.743	11	1	107.322	49.52	83.521	133.041	15	26.5	94.844	101.121	35.631	136.752	50.5	36.5	30.513	25.978	18.81	44.788	56	57	73.777	80.794	36.253	117.047
53007	1	Bilateral CP	Both	100.567	218.424	16.56	234.983	15.5	70	78.687	138.972	16.56	155.532	15.5	0.5	142.361	161.513	73.47	234.983	91	70	88.019	138.713	16.819	155.532	15	0.5	33.589	22.2	20.433	42.633	16.5	30.5	79.471	81.205	40.994	122.2	34	47.5	122.117	53.525	89.834	143.359	51.5	59	194.589	89.911	145.073	234.983
53004	1	Unilateral CP	Left	100.849	176.909	21.051	197.96	50	97	66.393	156.776	21.051	177.827	50	0	157.973	73.972	123.988	197.96	63	97	117.956	76.19	101.637	177.827	5	0	78.554	43.592	64.636	108.228	25	13	43.984	28.742	34.369	63.11	44	29	38.262	82.172	21.051	103.223	50	62	153.472	38.127	123.988	162.115
53000	1	Unilateral CP	Right	101.775	362.405	19.795	382.2	32	3	95.695	362.405	19.795	382.2	32	3	111.046	245.951	46.465	292.416	83	100	274.629	276.189	106.011	382.2	11	3	49.227	51.417	29.565	80.982	29	12	45.548	78.077	19.795	97.872	32	48	65.865	44.24	47.199	91.439	54	49	102.664	32.504	85.965	118.469
52996	1	Bilateral CP	Both	100.755	143.731	44.944	188.675	77	2	107.542	141.175	47.501	188.675	38	2	86.391	124.574	47.849	172.423	78.5	100	114.954	113.359	75.317	188.675	11.5	2	98.96	24.997	89.633	114.63	21	34	123.509	31.387	106.248	137.635	42.5	41.5	91.977	55.01	66.762	121.772	66.5	51	76.604	35.623	58.965	94.588
52989	1	Bilateral CP	Both	100.392	134.751	31.345	166.096	60	4	105.16	134.751	31.345	166.096	60	4	90.622	107.359	39.964	147.322	69.5	100	139.319	46.561	119.535	166.096	6	4	114.269	40.778	90.41	131.188	27.5	24.5	116.653	65.289	74.905	140.194	50	42	60.957	67.708	32.071	99.779	60.5	55.5	63.434	44.445	39.964	84.409
52983	1	Bilateral CP	Both	100.586	156.422	27.689	184.111	41	74.5	89.723	151.604	27.689	179.293	41	28.5	119.376	142.308	41.803	184.111	89	74.5	127.014	98.933	77.529	176.462	11	2.5	58.063	73.056	32.463	105.519	25	16	64.227	107.284	27.689	134.974	41	50	129.863	75.201	93.191	168.392	60.5	53	155.429	64.171	113.399	177.57
52982	1	Bilateral CP	Both	100.924	167.731	33.452	201.183	75	2.5	111.567	166.127	35.057	201.183	61.5	2.5	82.998	157.302	33.626	190.928	76.5	100	162.599	104.582	96.602	201.183	12	2.5	93.602	31.767	83.871	115.638	15	30.5	135.234	65.596	89.328	154.924	50	42.5	50.379	44.087	35.057	79.144	61.5	51	42.588	22.236	34.87	57.106
52981	1	Bilateral CP	Both	102.18	385.845	2.922	388.767	45	2	82.05	385.845	2.922	388.767	45	2	134.549	274.929	45.519	320.447	66	100	192.067	356.277	32.49	388.767	10.5	2	51.582	21.236	37.986	59.222	22	21.5	16.209	35.32	2.922	38.242	45	37	117.537	122.182	41.197	163.379	51	58.5	89.362	122.585	45.519	168.103
52980	1	Bilateral CP	Both	100.558	169.298	32.862	202.16	26.5	2.5	97.448	169.298	32.862	202.16	26.5	2.5	106.232	116.522	52.55	169.071	93.5	88.5	149.412	104.627	97.533	202.16	12	2.5	57.074	68.889	32.862	101.751	26.5	23	77.32	45.355	63.955	109.31	32.5	49.5	119.787	38.515	96.644	135.16	53	54.5	113.802	72.111	86.488	158.599
52978	1	Unilateral CP	Right	100.938	146.271	48.273	194.544	15	1	89.517	146.271	48.273	194.544	15	1	115.735	126.818	65.114	191.932	84	100	137.959	125.218	69.326	194.544	9	1	71.256	49.396	48.273	97.669	15	26	93.347	57.242	56.496	113.738	47	34	66.156	32.836	51.767	84.603	49	56	113.794	57.998	85.043	143.041
52975	1	Bilateral CP	Both	101.317	308.361	13.007	321.368	36	76.5	54.752	228.068	13.007	241.075	36	1	175.501	249.076	72.291	321.368	89.5	76.5	133.249	197.163	43.911	241.075	12	1	32.925	29.068	19.097	48.165	28.5	14.5	20.752	21.676	13.007	34.682	36	41	62.325	53.153	37.012	90.165	51.5	59.5	162.137	192.006	90.491	282.497
52973	1	Bilateral CP	Both	100.507	145.121	49.849	194.971	75	21	113.787	139.163	55.808	194.971	66.5	21	69.431	100.059	50.104	150.163	88	100	136.941	53.912	115.298	169.209	14	2.5	133.734	61.535	103.343	164.877	22.5	28	124.072	66.506	94.959	161.465	49.5	35.5	69.02	38.27	55.808	94.078	66.5	51.5	60.036	10.13	56.136	66.267
52970	1	Bilateral CP	Both	101.393	302.691	22.869	325.56	52.5	41.5	78.922	277.531	22.869	300.4	52.5	2	146.409	217.275	63.94	281.215	84.5	91	138.984	248.561	51.839	300.4	10	2	65.893	35.668	45.809	81.476	33	20.5	40.498	19.161	31.991	51.152	47.5	37	76.896	131.38	25.119	156.499	54	65	130.192	123.456	81.791	205.247
52968	1	Bilateral CP	Both	100.598	176.982	35.162	212.144	49.5	39.5	103.349	171.687	35.162	206.849	49.5	2	96.15	110.605	57.731	168.336	67	87.5	179.253	67.218	139.632	206.849	7	2	92.583	60.283	73.382	133.666	19	10.5	97.521	85.678	36.959	122.637	49	35.5	58.615	52.93	37.077	90.007	50.5	59	85.13	61.901	57.731	119.632
52958	1	Bilateral CP	Both	101.02	184.58	34.984	219.564	59	1.5	104.174	171.18	48.384	219.564	20	1.5	93.809	149.021	52.533	201.555	88.5	100	126.155	141.771	77.793	219.564	13.5	1.5	83.681	52.117	59.41	111.527	25	22.5	118.58	65.072	82.594	147.666	34.5	46.5	87.584	93.263	53.843	147.106	60.5	56.5	94.163	55.659	65.699	121.358
52956	1	Bilateral CP	Both	101.138	251.413	15.31	266.724	58.5	3	84.217	251.413	15.31	266.724	58.5	3	132.157	185.042	39.725	224.767	65.5	88.5	181.741	166.569	100.155	266.724	15.5	3	83.809	26.183	71.209	97.392	32.5	16.5	42.779	43.466	24.684	68.15	46.5	33.5	23.742	24.136	15.31	39.446	58.5	58	100.588	138.433	39.725	178.157
52949	1	Bilateral CP	Both	100.484	162.308	37.184	199.492	60	82.5	83.022	114.126	37.184	151.31	60	8	134.636	132.809	66.683	199.492	70	82.5	121.809	59.39	91.92	151.31	10.5	8	73.302	23.782	65.633	89.415	22.5	26	77.488	20.507	68.393	88.901	43	39.5	52.136	40.613	37.184	77.797	60	59.5	120.476	86.716	66.683	153.399
52943	1	Bilateral CP	Both	100.404	278.374	10.514	288.889	65	76	67.219	136.829	21.27	158.1	53	1.5	157.806	278.374	10.514	288.889	65	76	95.973	107.545	50.555	158.1	12	1.5	64.147	48.367	38.398	86.765	31	20	39.645	44.695	26.417	71.112	41	42.5	76.496	79.795	28.682	108.477	63	55	129.798	278.374	10.514	288.889
52933	1	Bilateral CP	Both	100.702	264.361	44.789	309.15	59	3.5	108.327	262.747	46.404	309.15	38	3.5	87.166	116.359	48.973	165.332	87	100	153.247	259.996	49.154	309.15	11.5	3.5	77.696	54.555	53.79	108.345	25.5	27	88.799	65.825	58.176	124.001	44.5	44.5	120.666	55.776	90.897	146.673	58	60	100.78	53.386	73.746	127.133
52899	1	Bilateral CP	Both	100.715	131.796	56.756	188.553	65.5	40	94.18	122.332	56.756	179.088	65.5	0.5	118.723	107.961	75.697	183.657	80	90	110.731	101.762	77.326	179.088	13.5	0.5	88.874	19.034	82.172	101.207	29.5	29	92.32	15.84	82.876	98.715	44.5	40	83.028	60.117	56.756	116.873	65.5	63.5	126.891	45.171	96.98	142.152
52894	1	Bilateral CP	Both	100.92	165.76	36.994	202.754	49	51	94.006	159.245	36.994	196.239	49	1	114.848	140.685	58.079	198.764	75	84.5	131.662	101.998	94.241	196.239	15.5	1	90.927	13.985	84.65	98.635	21.5	29	64.878	53.498	49.523	103.02	43.5	42.5	89.929	43.724	67.665	111.39	56	59.5	103.279	62.634	67.356	129.989
52892	1	Bilateral CP	Both	100.449	141.481	45.699	187.18	51.5	44.5	91.716	122.547	45.699	168.246	51.5	3	114.406	111.747	69.827	181.574	66	84	134.418	85.124	83.122	168.246	10.5	3	76.081	48.349	60.03	108.379	16.5	21.5	95.298	64.849	50.608	115.457	50	35.5	69.741	45.96	45.699	91.659	51.5	59.5	84.159	38.538	69.827	108.365
52885	1	Bilateral CP	Both	100.397	244.755	17.295	262.05	56	82.5	81.852	179.443	17.295	196.738	56	23.5	131.415	233.961	28.089	262.05	62.5	82.5	149.492	82.749	96.758	179.507	8	3.5	75.137	36.768	63.868	100.636	20.5	21	77.104	54.236	39.751	93.987	50.5	39.5	24.81	25.147	17.295	42.442	56	56.5	80.26	127.569	28.089	155.657
52879	1	Bilateral CP	Both	100.437	229.609	22.521	252.13	69	73.5	74.347	138.756	33.589	172.345	45	58.5	139.841	211.198	40.932	252.13	88	73.5	111.122	80.647	74.749	155.395	8	1.5	57.063	54.734	38.808	93.542	29	14.5	56.251	59.144	33.589	92.733	45	46	117.769	92.84	79.505	172.345	51.5	58.5	209.018	82.246	160.116	242.362
52877	1	Bilateral CP	Both	100.806	391.004	11.929	402.933	77.5	6	136.65	361.438	41.495	402.933	57	6	39.77	187.265	11.929	199.194	77.5	100	251.904	312.576	90.357	402.933	6	6	99.471	110.337	55.746	166.083	20.5	22.5	135.395	104.453	67.902	172.356	50	37.5	56.732	43.616	41.495	85.11	57	56.5	28.769	53.719	13.244	66.963
52870	1	Bilateral CP	Both	100.015	248.531	11.557	260.088	43.5	73	63.02	154.33	11.557	165.887	43.5	56	155.243	182.839	77.249	260.088	93.5	73	78.88	48.616	52.896	101.512	10	1	56.95	19.195	45.164	64.358	21	21	38.616	83.389	11.557	94.946	43.5	41	109.172	115.705	50.182	165.887	54.5	56	188.327	144.005	115.608	259.613
52867	1	Unilateral CP	Right	101.134	216.81	19.951	236.761	27	3	73.422	216.81	19.951	236.761	27	3	138.512	154.836	76.343	231.179	84	100	213.451	56.084	180.677	236.761	6	3	44.354	130.883	19.951	150.834	27	7	53.487	56.828	20.217	77.045	28	41	78.852	84.387	54.704	139.091	51	57	185.074	52.151	165.941	218.092
52829	1	Bilateral CP	Both	100.774	190.594	31.819	222.413	39	37.5	76.518	151.093	31.819	182.911	39	0.5	143.778	143.179	76.664	219.843	78.5	87.5	126.037	94.97	87.942	182.911	11.5	0.5	73.922	45.144	53.34	98.484	29	17.5	47.319	33.526	31.819	65.345	39	49.5	68.861	19.833	58.137	77.97	56	54.5	166.503	129.217	82.618	211.835
52828	1	Bilateral CP	Both	100.568	157.436	43.095	200.531	39	91	93.506	145.616	43.095	188.712	39	1	114.934	138.107	62.424	200.531	80	91	120.389	101.174	87.537	188.712	7.5	1	82.84	46.092	63.484	109.576	27.5	16.5	90.732	44.381	71.494	115.876	34	48.5	83.032	51.589	57.941	109.53	58	57	100.272	99.464	64.688	164.153
52820	1	Bilateral CP	Both	100.377	170.013	43.808	213.822	45.5	53.5	101.563	154.261	43.808	198.069	45.5	9	96.587	106.186	56.316	162.502	81.5	95.5	155.736	89.9	108.169	198.069	4.5	9	88.278	101.907	59.825	161.732	30	19	90.76	40.069	69.127	109.196	35	45	66.304	53.105	43.98	97.085	61	52.5	73.718	22.221	60.002	82.224
52816	1	Unilateral CP	Left	100.638	150.275	27.74	178.015	62	98	115.471	136.907	27.799	164.706	53	40	78.93	150.275	27.74	178.015	62	98	139.297	30.569	130.78	161.349	11	0	127.072	22.637	116.672	139.309	23	15	136.24	95.875	68.831	164.706	48	40	34.068	26.401	27.799	54.2	53	49	53.557	56.359	27.74	84.099
52813	1	Bilateral CP	Both	100.32	165.262	46.748	212.01	72	87	91.166	94.524	48.119	142.643	54	2	113.639	163.732	48.278	212.01	72.5	87	115.642	49.508	93.135	142.643	7.5	2	89.844	27.556	75.85	103.406	22.5	17	91.751	38.636	70.664	109.299	40	44	64.813	32.979	51.646	84.625	58.5	52	95.439	121.188	49.764	170.952
52812	1	Bilateral CP	Both	100.35	289.24	0.033	289.274	46	38.5	71.747	233.172	0.033	233.205	46	33	142.981	232.042	45.466	277.507	90.5	71.5	182.034	93.89	125.183	219.073	5	5	37.46	103.67	17.042	120.712	22	10.5	13.093	30.409	0.033	30.442	46	49.5	149.664	149.007	54.847	203.854	50.5	57	206.653	133.261	141.738	275
52811	1	Bilateral CP	Both	100.621	144.126	23.741	167.867	61.5	1.5	106.812	144.126	23.741	167.867	61.5	1.5	87.969	119.611	41.259	160.87	70.5	100	133.663	56.415	111.452	167.867	18.5	1.5	114.996	17.344	106.905	124.249	25.5	25.5	130.221	31.999	108.922	140.922	48	42	51.526	85.666	23.741	109.407	61.5	51	47.046	17.235	41.259	58.494
52801	1	Bilateral CP	Both	101.023	185.116	34.823	219.939	66	87.5	95.453	172.845	44.812	217.657	60	1.5	111.439	185.116	34.823	219.939	66	87.5	139.851	122.124	95.533	217.657	8.5	1.5	87.719	35.319	75.286	110.605	22	22.5	87.444	20.759	77.253	98.012	41	41	70.986	55.793	44.812	100.605	60	54	96.466	138.866	34.823	173.689
52788	1	Bilateral CP	Both	100.404	168.701	14.477	183.178	59.5	61	101.809	143.391	14.477	157.868	59.5	18.5	97.468	147.085	17.296	164.381	67	92.5	115.511	34.948	101.578	136.526	8.5	0.5	117.279	28.736	104.567	133.303	17.5	32	131.072	55.87	91.784	147.654	50	36	32.492	67.766	14.477	82.242	59.5	51	33.583	50.425	17.296	67.721
52780	1	Bilateral CP	Both	100.39	200.7	27.653	228.353	33.5	69.5	96.914	194.218	27.653	221.871	33.5	65.5	107.682	175.767	52.586	228.353	87	69.5	138.677	122.934	76.538	199.472	17.5	4	45.905	39.122	30.209	69.33	30	18.5	50.647	63.961	29.492	93.453	37.5	50	146.061	151.786	70.085	221.871	53	65.5	174.223	130.531	97.823	228.353
52764	1	Bilateral CP	Both	102.558	357.074	39.384	396.458	78	2	108.923	350.088	46.37	396.458	44	2	89.033	317.333	39.384	356.717	78	100	178.473	327.89	68.568	396.458	15.5	2	71.893	26.57	57.465	84.035	34	24	60.64	33.682	46.37	80.052	44	45.5	99.543	72.517	57.132	129.649	58	62	63.122	54.713	42.768	97.48
52763	1	Bilateral CP	Both	100.946	205.935	5.393	211.329	50.5	1.5	83.058	205.935	5.393	211.329	50.5	1.5	127.204	136.383	55.369	191.752	77.5	81	156.851	116.36	94.969	211.329	10	1.5	115.501	83.085	77.539	160.625	21	22.5	30.694	69.269	7.541	76.809	49.5	31	37.637	71.835	9.436	81.271	52	58.5	105.726	70.619	81.564	152.183
52761	1	Bilateral CP	Both	100.719	262.079	17.034	279.112	41	87	101.29	213.967	17.271	231.238	39.5	30	101.048	248.451	30.662	279.112	75.5	87	132.454	75.901	98.077	173.978	8.5	2.5	95.062	57.786	74.678	132.463	18.5	22.5	87.189	72.065	53.902	125.968	44	38.5	82.313	68.339	44.835	113.174	56	55.5	99.104	106.32	48.21	154.53
52755	1	Bilateral CP	Both	101.832	253.083	43.491	296.574	60	51	107.747	240.3	50.822	291.123	46.5	1.5	89.726	239.035	48.8	287.835	86	100	175.691	186.5	104.623	291.123	16.5	1.5	73.229	36.132	60.899	97.031	30.5	17.5	107.999	54.799	73.957	128.756	42.5	42.5	74.598	33.932	61.852	95.784	62.5	51.5	62.547	7.381	59.75	67.131
52754	1	Bilateral CP	Both	100.516	145.942	48.723	194.665	31	46	82.531	120.23	48.723	168.952	31	2	131.885	141.948	50.56	192.507	64.5	95.5	136.429	57.446	111.507	168.952	9.5	2	82.841	53.876	56.253	110.13	24.5	12.5	62.929	19.836	53.175	73.01	43.5	33	60.724	18.235	50.478	68.713	59	58.5	86.572	79.922	50.56	130.482
52752	1	Bilateral CP	Both	100.555	262.73	33.305	296.035	30.5	28	102.724	262.73	33.305	296.035	30.5	28	95.662	108.205	59.73	167.935	92.5	86.5	128.872	134.037	78.344	212.381	5.5	5.5	67.955	78.83	45.851	124.681	25	24.5	77.309	111.741	35.603	147.344	44.5	49.5	145.671	175.055	74.147	249.202	59.5	52.5	107.437	19.308	96.534	115.842
52749	1	Bilateral CP	Both	99.956	198.227	23.965	222.191	66.5	38	115.499	190.969	31.223	222.191	49.5	38	68.722	97.665	30.153	127.818	83.5	84	121.176	63.194	93.46	156.655	0	12	109.826	95.38	69.233	164.613	21	30.5	134.691	190.969	31.223	222.191	49.5	38	95.675	126.696	40.361	167.056	51.5	63	81.719	61.89	56.067	117.957
52743	1	Unilateral CP	Left	100.833	222.292	2.579	224.871	72	57	115.553	189.58	32.644	222.224	40	3	81.763	222.292	2.579	224.871	72	57	205.01	30.616	191.608	222.224	0	3	141.801	124.632	76.984	201.616	27	12	41.166	32.621	32.644	65.265	40	28	107.017	152.133	65.653	217.786	50	56	124.84	214.823	10.048	224.871
52742	1	Unilateral CP	Left	101.872	259.886	41.714	301.6	35	1	90.097	259.886	41.714	301.6	35	1	119.104	213.458	69.625	283.083	94	100	165.403	245.265	56.335	301.6	9	1	63.774	14.967	54.924	69.892	19	24	63.849	60.209	41.714	101.923	35	48	105.594	74.953	82.246	157.198	54	59	135.794	67.346	102.733	170.079
52740	1	Bilateral CP	Both	101.992	375.209	25.179	400.389	59	3	106.211	368.311	32.078	400.389	37	3	95.32	258.622	31.6	290.221	68.5	100	280.572	285.042	115.346	400.389	11.5	3	71.174	50.337	48.919	99.257	25.5	15.5	50.606	29.696	35.421	65.117	46.5	33	69.453	90.064	33.588	123.652	52	59.5	66.903	92.689	31.6	124.288
52737	1	Unilateral CP	Left	101.03	309.274	17.083	326.357	38	4	91.717	309.274	17.083	326.357	38	4	115.836	248.258	51.687	299.945	86	67	238.824	210.54	115.817	326.357	12	4	75.829	81.653	30.7	112.353	28	15	24.111	14.466	17.083	31.55	38	45	59.911	43.525	34.772	78.297	46	55	188.401	215.13	84.816	299.945
52736	1	Bilateral CP	Both	100.307	210.086	19.23	229.316	44	86	61.138	137.726	19.23	156.957	44	32.5	171.029	116.694	112.621	229.316	81.5	86	106.908	78.824	72.099	150.923	14	2.5	42.947	41.852	30.048	71.9	32	17	25.344	16.853	19.23	36.083	44	42.5	72.856	96.032	34.618	130.65	51.5	64	154.061	65.7	119.277	184.977
52732	1	Unilateral CP	Left	101.25	217.158	41.97	259.128	45	2	111.833	217.158	41.97	259.128	45	2	83.704	171.587	48.554	220.141	79	100	185.109	142.915	116.213	259.128	13	2	104.823	35.374	89.322	124.696	25	18	69.331	53.725	41.97	95.696	45	33	86.392	38.082	70.697	108.779	54	60	77.698	53.595	50.176	103.771
52715	1	Unilateral CP	Right	100.347	171.352	5.638	176.99	71	31	135.86	137.37	39.62	176.99	52	31	50.46	119.103	5.638	124.741	71	100	150.836	39.772	135.697	175.469	10	5	145.294	34.127	131.067	165.194	19	26	172.028	12.211	164.779	176.99	37	31	100.563	122.501	39.62	162.121	52	38	28.237	48.184	5.638	53.822
52703	1	Bilateral CP	Both	100.498	178.092	10.833	188.925	57.5	6	113.433	178.092	10.833	188.925	57.5	6	80.355	140.181	28.458	168.639	77	89.5	168.604	45.368	143.557	188.925	6.5	6	133.498	33.891	120.37	154.26	22	13.5	110.726	93.439	53.109	146.548	50	33	20.184	30.141	10.833	40.974	57.5	51	59.705	72.746	30.313	103.058
52694	1	Bilateral CP	Both	100.482	180.658	47.369	228.028	41	75.5	81.147	124.45	47.369	171.819	41	36	145.075	145.473	82.555	228.028	92	75.5	104.549	90.465	69.046	159.511	11.5	1.5	65.979	39.849	49.577	89.426	27	20	60.381	15.471	54.599	70.07	37.5	43.5	89.261	86.509	55.467	141.976	55	66.5	202.454	78.126	149.901	228.028
52692	1	Bilateral CP	Both	100.872	279.173	18.648	297.821	64.5	43.5	95.752	257.033	20.695	277.728	56	3.5	108.091	220.836	18.648	239.484	64.5	91.5	185.132	207.363	70.365	277.728	12	3.5	83.147	50.677	58.506	109.183	22.5	22.5	77.871	38.561	55.112	93.673	49.5	33	49.824	48.846	24.485	73.331	57	55	45.608	83.664	18.648	102.313
52684	1	Unilateral CP	Left	100.987	265.451	41.409	306.86	17	2	108.953	265.451	41.409	306.86	17	2	88.323	151.919	48.066	199.985	63	100	194.313	181.39	125.47	306.86	9	2	56.567	55.618	41.409	97.028	17	14	79.67	56.346	53.13	109.476	29	38	103.999	66.957	68.468	135.425	61	55	85.509	67.771	48.066	115.837
52680	1	Bilateral CP	Both	100.143	246.537	28.864	275.401	41	70.5	57.67	105.022	28.864	133.886	41	3	163.763	198.88	76.521	275.401	95	70.5	108.818	60.476	73.41	133.886	9.5	3	55.261	38.588	34.629	73.217	27.5	14.5	33.603	15.208	28.864	44.072	41	36.5	58.311	65.648	36.968	102.616	51	59.5	186.885	140.542	103.782	244.324
52670	1	Bilateral CP	Both	101.142	339.597	10.218	349.815	50.5	43.5	57.813	267.054	10.218	277.272	50.5	2.5	167.217	266.74	53.883	320.624	95	82	155.071	260.306	16.966	277.272	10	2.5	34.426	25.476	20.959	46.435	11.5	16.5	22.998	20.744	12.713	33.457	44.5	36	60.986	133.999	11.817	145.816	52	60	117.571	99.57	71.463	171.033
52669	1	Bilateral CP	Both	100.666	201.657	28.482	230.139	80.5	71	111.749	157.972	67.363	225.335	29	21.5	81.08	154.838	28.482	183.321	80.5	85.5	126.255	82.989	95.045	178.035	8.5	3	92.64	65.579	67.363	132.941	29	16.5	135.248	97.642	81.002	178.644	33.5	44.5	90.515	56.559	68.085	124.644	60	50.5	83.895	51.62	55.753	107.373
52668	1	Bilateral CP	Both	100.315	105.406	40.793	146.199	34	59.5	90.827	103.621	40.793	144.414	34	23	116.787	47.571	93.792	141.363	79	80.5	83.312	86.006	48.438	134.444	10	0.5	77.72	61.947	56.713	118.66	14.5	32	125.035	47.262	90.032	137.294	50	45	71.295	46.296	53.318	99.614	55.5	63	115.749	34.014	98.432	132.446
52654	1	Bilateral CP	Both	100.111	204.379	37.529	241.908	37	74	83.185	172.039	37.529	209.567	37	62	129.527	185.932	55.976	241.908	93	74	102.157	65.205	65.755	130.959	11.5	3	64.524	40.93	44.142	85.073	18	15.5	63.612	33.313	40.947	74.26	49.5	38	128.713	165.728	43.839	209.567	51.5	62	191.523	99.866	136.341	236.207
52651	1	Bilateral CP	Both	100.312	243.216	30.656	273.871	24	77	68.394	132.776	30.656	163.431	24	66	163.23	199.543	74.328	273.871	92	77	72.009	92.893	34.472	127.365	14.5	1	39.939	33.055	30.656	63.711	24	32.5	77.49	36.965	52.613	89.579	42	41.5	87.544	109.149	54.282	163.431	52.5	66	211.25	108.55	156.595	265.144
52631	1	Bilateral CP	Both	100.491	121.641	50.199	171.84	72.5	88	103.402	84.366	61.317	145.683	44	0.5	95.456	119.522	52.318	171.84	78	88	121.628	41.655	104.028	145.683	8	0.5	125.347	21.004	112.965	133.969	31.5	23	90.528	52.096	66.608	118.704	42.5	40	71.48	15.747	62.238	77.985	58	59	92.155	66.532	60.362	126.895
52609	1	Bilateral CP	Both	100.922	184.133	30.88	215.012	70	2	123.411	181.089	33.924	215.012	59	2	64.484	156.086	33.176	189.262	71.5	100	166.474	93.242	121.771	215.012	9.5	2	136.453	34.343	118.347	152.69	22	20.5	122.917	45.143	96.82	141.963	42	41.5	53.65	64.482	33.924	98.405	59	51.5	40.218	9.116	34.979	44.095
52602	1	Bilateral CP	Both	101.619	274.9	20.453	295.353	47	2	103.037	274.9	20.453	295.353	47	2	99.807	198.849	54.764	253.613	81.5	100	210.419	175.117	120.237	295.353	11	2	86.037	47.161	68.428	115.589	21.5	22	66.787	76.161	22.942	99.102	46.5	33.5	81.73	54.713	51.76	106.473	54	55.5	101.838	46.684	76.328	123.012
52598	1	Bilateral CP	Both	100.575	232.643	27.2	259.844	28	42.5	75.78	214.964	27.2	242.164	28	4	144.124	136.796	75.034	211.83	82.5	90	162.88	170.86	71.304	242.164	13.5	4	46.352	24.911	33.968	58.879	26	14.5	39.846	33.873	27.461	61.333	37.5	46.5	80.826	85.29	51.026	136.317	54	63	127.707	88.238	90.75	178.988
52595	1	Bilateral CP	Both	100.927	259.131	28.617	287.749	56.5	43	84.438	186.647	30.889	217.536	46.5	1.5	125.192	219.362	39.141	258.503	67.5	91.5	143.643	145.416	72.12	217.536	8.5	1.5	95.633	41.868	75.647	117.515	11	17.5	50.498	55.851	30.889	86.74	46.5	30.5	65.44	28.243	51.533	79.776	55	57	50.938	39.049	39.141	78.19
52587	1	Bilateral CP	Both	100.278	202.968	29.747	232.715	30.5	51	103.38	202.968	29.747	232.715	30.5	51	95.045	66.021	64.917	130.938	83.5	82.5	101.975	60.155	69.957	130.112	10	0.5	54.725	59.213	32.823	92.036	28	14	90.3	160.14	33.968	194.108	34.5	48.5	183.082	90.273	134.661	224.934	63	52.5	101.265	37.773	89.001	126.774
52578	1	Unilateral CP	Left	100.755	137.695	54.839	192.534	42	1	98.249	137.695	54.839	192.534	42	1	104.422	96.617	72.915	169.532	79	100	122.841	125.749	66.785	192.534	9	1	87.918	34.559	70.852	105.411	30	15	81.724	132.178	54.839	187.017	42	50	123.992	102.05	85.765	187.815	58	51	94.673	23.056	85.29	108.346
52571	1	Bilateral CP	Both	101.071	234.205	34.637	268.842	69	2.5	108.953	232.183	36.659	268.842	53.5	2.5	89.037	171.975	34.637	206.611	69	100	190.566	163.689	105.154	268.842	10	2.5	87.707	33.229	71.743	104.972	28	12	113.449	119.363	59.586	178.949	40	45	51.668	31.882	36.659	68.542	53.5	54.5	40.671	21.777	34.637	56.414
52563	1	Bilateral CP	Both	100.865	213.864	22.184	236.048	16	38.5	77.772	187.023	22.184	209.207	16	2.5	138.083	174.288	55.354	229.642	92	87.5	141.942	164.063	45.144	209.207	10.5	2.5	41.524	44.757	22.184	66.942	16	29.5	59.499	36.119	43.093	79.212	40.5	40	111.328	57.888	77.231	135.119	55.5	57	172.11	99.875	120.011	219.886
52562	1	Unilateral CP	Right	101.149	213.144	19.312	232.456	37	2	79.116	213.144	19.312	232.456	37	2	129.692	175.989	41.881	217.87	89	100	201.656	91.723	140.733	232.456	8	2	61.773	71.524	47.609	119.133	24	9	31.58	29.413	19.312	48.725	37	28	86.599	134.862	37.909	172.771	46	56	178.607	44.071	156.878	200.949
52557	1	Bilateral CP	Both	101.01	252.69	28.388	281.077	55.5	39.5	77.71	210.062	29.344	239.406	19.5	2	139.102	236.936	40.432	277.368	92	89	156.111	168.78	70.626	239.406	11.5	2	50.738	54.385	29.344	83.73	19.5	22.5	62.701	31.746	47.238	78.984	41	39	61.27	39.324	43.661	82.984	53	59	147.257	162.508	78.77	241.279
52547	1	Bilateral CP	Both	100.846	327.611	23.008	350.619	53	3	101.048	327.611	23.008	350.619	53	3	100.511	140.874	40.137	181.012	76	100	217.878	259.168	91.451	350.619	10	3	114.758	140.433	46.93	187.364	21.5	17	54.616	70.899	26.299	97.198	47.5	33.5	31.429	26.196	23.018	49.214	59.5	58.5	113.138	91.42	56.744	148.165
52544	1	Bilateral CP	Both	100.728	193.149	23.905	217.053	38	56	89.565	157.044	23.905	180.948	38	20	122.496	178.26	30.842	209.102	78	86.5	107.671	126.031	50.286	176.317	13.5	0.5	69.484	60.719	40.447	101.166	15.5	27.5	126.869	71.932	83.918	155.851	50	39.5	45.267	43.378	32.618	75.996	60	51	123.205	152.666	40.77	193.436
52541	1	Unilateral CP	Left	100.372	238.505	42.553	281.058	47	13	113.63	238.505	42.553	281.058	47	13	82.49	97.546	44.779	142.325	78	100	157.769	68.825	135.39	204.215	0	9	170.113	187.964	93.094	281.058	23	13	76.9	55.889	46.352	102.241	45	28	47.217	7.941	42.553	50.494	47	52	76.905	43.222	50.636	93.858
52540	1	Bilateral CP	Both	100.592	229.92	28.488	258.409	51.5	45.5	78.336	155.553	28.488	184.041	51.5	2	158.171	165.512	72.538	238.049	70.5	94.5	129.034	104.299	79.742	184.041	16	2	67.195	28.077	55.517	83.594	24.5	25	74.383	40.237	58.095	98.332	41	48.5	45.015	56.597	29.366	85.962	59	60	115.207	95.383	72.538	167.921
52534	1	Bilateral CP	Both	100.957	148.98	63.425	212.405	56.5	1.5	100.85	147.4	65.005	212.405	25.5	1.5	101.14	125.113	66.814	191.927	84	100	128.871	131.458	80.947	212.405	8	1.5	78.21	29.313	65.005	94.318	25.5	29	103.984	35.679	83.724	119.404	34	46.5	90.207	39.518	75.17	114.688	61	58	110.465	29.043	89.15	118.193
52531	1	Bilateral CP	Both	100.975	228.034	27.28	255.314	45.5	3	102.173	228.034	27.28	255.314	45.5	3	100.01	173.565	32.629	206.194	86	88.5	213.748	93.291	162.023	255.314	10	3	114.614	74.468	84.202	158.67	31	13	46.382	53.235	27.28	80.515	45.5	32	72.722	62.558	45.539	108.097	52.5	61	122.8	66.119	87.268	153.387
52528	1	Bilateral CP	Both	100.763	169.332	43.29	212.622	54	35	92.514	137.762	52.687	190.45	23.5	2	112.255	137.757	60.276	198.033	88.5	83	157.466	84.873	105.577	190.45	9	2	62.433	40.149	52.687	92.836	23.5	10	92.498	71.374	54.801	126.175	30.5	43	87.506	58.983	60.911	119.894	54	55	141.203	67.487	98.682	166.169
52522	1	Bilateral CP	Both	100.935	148.862	50.418	199.28	73	99.5	112.19	144.03	50.689	194.719	60	0.5	83.464	148.862	50.418	199.28	73	99.5	151.428	80.709	114.01	194.719	11.5	0.5	118.553	31.811	100.491	132.302	23	24	111.27	23.855	95.778	119.633	46	41	62.605	40.517	50.689	91.205	60	51.5	52.342	3.404	50.418	53.822
52516	1	Bilateral CP	Both	100.764	161.011	33.413	194.424	59	87	104.54	141.144	33.413	174.558	59	0.5	94.522	143.194	51.23	194.424	85.5	87	140.105	54.887	119.671	174.558	9.5	0.5	110.236	34.896	97.531	132.428	25	16	96.76	50.787	66.01	116.797	44.5	41.5	62.939	70.363	33.413	103.777	59	57.5	100.094	45.669	69.679	115.348
52510	1	Unilateral CP	Right	100.356	94.984	53.36	148.344	83	57	105.465	73.192	75.152	148.344	10	57	91.519	80.324	53.36	133.684	83	100	97.085	58.055	75.152	133.207	10	0	86.209	24.148	77.704	101.853	21	31	111.354	17.961	101.636	119.597	33	45	129.719	39.059	109.285	148.344	63	57	107.809	17.553	96.691	114.244
52509	1	Bilateral CP	Both	100.17	63.069	70.537	133.606	16.5	88.5	91.368	50.664	70.537	121.201	16.5	21.5	118.347	39.664	93.942	133.606	67	88.5	88.588	46.342	70.737	117.078	16	0	81.074	19.645	70.702	90.348	17	30	105.333	30.529	87.89	118.418	34	44.5	90.813	18.049	84.84	102.889	62	51	105.995	26.789	93.942	120.732
52502	1	Bilateral CP	Both	100.678	253.164	9.411	262.575	87	20.5	130.512	230.129	32.446	262.575	62	20.5	46.757	153.943	9.411	163.355	87	100	162.618	154.073	94.694	248.767	11	3	103.259	42.03	87.44	129.47	18	31.5	185.585	136.296	114.093	250.389	41.5	39	63.682	81.56	32.446	114.005	62	51	25.048	21.639	16.856	38.495
52499	1	Bilateral CP	Both	101.027	208.576	32.159	240.736	52	38.5	85.938	168.086	46.612	214.698	31.5	1	121.734	194.898	39.907	234.805	91.5	88	156.758	126.706	87.992	214.698	8	1	64.444	33.986	54.989	88.975	17.5	19	89.089	58.909	56.632	115.541	48.5	35.5	58.379	28.336	49.454	77.79	53	57.5	118.033	97.828	73.834	171.662
52489	1	Bilateral CP	Both	100.314	97.875	40.146	138.021	51	44.5	96.834	95.869	40.146	136.015	51	0	107.52	58.523	76.503	135.026	64.5	93	120.499	24.484	111.531	136.015	7.5	0	108.561	49.317	78.736	128.053	30.5	16.5	80.345	47.603	57.344	104.947	38	46	78.048	33.674	65.343	99.017	60.5	52	92.721	23.447	76.503	99.95
52476	1	Bilateral CP	Both	100.362	228.478	22.166	250.644	52	76.5	78.823	114.228	22.166	136.395	52	1	130.619	213.98	36.665	250.644	61	76.5	117.564	44.319	92.076	136.395	8.5	1	94.603	39.319	75.138	114.457	19.5	20.5	65.163	72.363	23.619	95.982	50	32.5	28.387	16.421	22.166	38.587	52	58	81.629	147.901	36.665	184.565
52474	1	Bilateral CP	Both	100.789	185.964	26.177	212.141	57	38	97.925	144.713	32.688	177.401	51	0.5	108.407	178.037	33.395	211.432	65.5	88	149.27	46.856	130.546	177.401	6.5	0.5	132.536	47.319	102.845	150.164	31	13.5	59.329	65.595	33.122	98.717	46.5	32	48.794	33.325	34.522	67.848	53.5	60.5	94.759	123.476	33.395	156.871
52472	1	Unilateral CP	Left	100.538	162.921	17.194	180.115	63	87	99.221	139.245	20.083	159.328	51	3	102.389	162.921	17.194	180.115	63	87	133.009	89.396	69.932	159.328	13	3	85.219	29.596	66.765	96.361	14	30	124.401	91.445	62.127	153.572	47	40	38.941	40.475	20.083	60.558	51	57	52.673	72.058	17.194	89.251
52469	1	Bilateral CP	Both	100.82	165.464	26.215	191.679	43	1.5	95.632	165.464	26.215	191.679	43	1.5	109.106	97.401	85.406	182.807	77	99.5	162.82	56.898	134.781	191.679	11	1.5	117.212	41.722	91.285	133.008	23.5	21	47.007	65.105	26.215	91.32	43	31	73.07	52.367	45.748	98.115	51	59.5	99.219	21.797	87.296	109.093
52468	1	Bilateral CP	Both	100.936	228.885	34.941	263.825	15	3.5	104.637	228.885	34.941	263.825	15	3.5	94.485	124.064	67.142	191.206	86.5	100	154.41	227.259	36.566	263.825	13	3.5	66.714	52.664	41.837	94.501	16	29.5	90.941	48.729	71.52	120.25	38	45.5	121.958	64.033	86.584	150.617	56.5	55	89.112	12.573	83.934	96.507
52467	1	Bilateral CP	Both	101.145	218.508	33.629	252.137	78.5	3	113.457	191.586	60.551	252.137	19	3	77.93	187.744	33.629	221.373	78.5	100	154.067	186.934	65.203	252.137	14.5	3	76.424	34.43	60.672	95.102	19.5	30.5	131.182	66.753	96.114	162.867	33	41.5	90.839	29.457	73.156	102.614	65	54.5	64.152	31.395	51.047	82.442
52454	1	Bilateral CP	Both	100.346	267.497	21.077	288.574	58.5	38.5	81.411	198.016	26.267	224.283	56.5	1	126.495	207.962	26.831	234.793	59.5	77.5	158.704	153.06	71.223	224.283	8	1	69.962	40.597	48.835	89.433	10.5	27.5	73.994	25.801	58.447	84.248	46	34.5	38.636	30.944	26.267	57.211	56.5	50.5	98.172	166.699	26.831	193.53
52451	1	Bilateral CP	Both	101.295	233.412	33.186	266.598	57	3	99.413	232.207	34.391	266.598	35.5	3	104.456	181.888	52.178	234.066	88.5	100	227.725	112.22	154.378	266.598	10.5	3	65.014	99.368	34.503	133.871	26.5	11.5	45.949	29.805	36.389	66.194	36.5	40	120.948	84.383	73.245	157.628	51	59	116.851	42.986	102.061	145.047
52447	1	Bilateral CP	Both	100.959	207.124	26.547	233.671	26	35	85.637	187.125	26.547	213.673	26	1	126.51	161.702	63.062	224.764	88.5	84.5	130.925	149.884	63.789	213.673	13	1	42.504	36.379	26.547	62.927	26	14	79.164	80.13	47.658	127.788	33.5	48.5	108.184	69.281	77.775	147.056	59	58	152.554	62.221	112.496	174.717
52445	1	Bilateral CP	Both	101.954	348.286	13.371	361.658	51	2.5	80.388	348.286	13.371	361.658	51	2.5	134.286	228.459	76.082	304.541	69.5	100	210.039	306.494	55.163	361.658	11	2.5	50.575	20.828	40.156	60.984	29.5	17.5	31.416	28.369	17.197	45.566	47	34	86.127	107.096	38.646	145.743	53.5	60	125.923	123.343	76.082	199.425
52441	1	Bilateral CP	Both	101.071	165.968	49.191	215.159	49.5	51	85.967	156.727	49.191	205.918	49.5	1	132.365	120.452	93.562	214.014	81.5	100	121.002	127.207	78.711	205.918	7.5	1	69.999	39.891	55.303	95.194	28	18	68.683	27.221	51.166	78.387	48	39	79.652	47.195	54.383	101.578	52	66.5	121.699	76.036	94.637	170.673
52436	1	Bilateral CP	Both	100.342	131.206	44.127	175.333	38	81	83.182	103.834	44.127	147.961	38	2	128.253	86.27	89.063	175.333	67	81	117.716	72.141	75.82	147.961	11	2	64.249	25.282	49.433	74.715	30.5	15.5	59.812	49.718	44.127	93.846	38	49.5	118.177	27.899	100.594	128.493	55.5	57.5	111.759	68.049	89.063	157.112
52429	1	Bilateral CP	Both	100.891	178.131	30.844	208.975	48.5	1	91.166	178.131	30.844	208.975	48.5	1	121.861	108.813	79.761	188.574	88.5	99.5	118.068	127.533	81.442	208.975	16	1	89.436	19.753	78.879	98.631	32.5	24	49.693	42.844	33.325	76.169	46.5	35	98.757	133.774	34.249	168.023	52.5	64.5	134.255	45.408	109.457	154.864
52425	1	Bilateral CP	Both	100.105	110.015	49.693	159.708	14	39	95.198	100.056	49.693	149.749	14	31.5	109.718	95.445	64.075	159.52	88	88.5	75.502	69.559	49.728	119.287	13.5	1	64.693	28.305	52.733	81.038	16.5	32.5	113.606	47.693	81.373	129.066	41.5	46.5	132.809	30.513	116.748	147.261	58	63.5	131.004	52.205	107.205	159.41
52416	1	Bilateral CP	Both	100.527	241.38	29.84	271.22	39.5	43.5	89.475	219.002	32.365	251.366	38	4.5	120.48	192.455	37.29	229.745	81.5	91.5	167.854	190.826	60.54	251.366	13	4.5	56.531	11.18	51.642	62.823	23.5	26	86.793	41.714	63.119	104.833	41	42.5	54.432	37.367	43.043	80.41	61	57	67.584	72.224	41.054	113.278
52415	1	Unilateral CP	Right	100.656	214.62	39.353	253.973	32	72	63.768	124.197	39.353	163.55	32	0	152.476	171.124	82.849	253.973	83	72	105.308	108.351	55.199	163.55	11	0	43.894	11.096	39.804	50.9	17	12	45.813	11.849	39.353	51.202	32	46	77.313	81.771	51.171	132.942	48	58	190.217	112.205	141.768	253.973
52406	1	Bilateral CP	Both	100.987	199.416	34.496	233.912	33.5	38	84.306	178.737	34.496	213.233	33.5	1.5	131.439	154.1	71.382	225.483	78	88	120.352	144.947	68.286	213.233	9	1.5	59.289	45.836	37.438	83.273	32	15.5	64.846	84.231	34.63	118.862	34	45	108.43	92.111	66.884	158.995	55	57.5	156.998	107.256	96.204	203.46
52390	1	Bilateral CP	Both	100.752	155.583	35.544	191.127	32.5	40	87.44	143.771	35.544	179.315	32.5	0.5	125.712	119.715	71.039	190.753	82.5	89.5	107.15	108.696	70.619	179.315	11.5	0.5	76.444	46.98	57.195	104.175	18	31	93.28	35.32	73.934	109.254	49.5	36	75.624	72.083	46.103	118.186	54.5	57	106.416	43.731	89.788	133.52
52372	1	Bilateral CP	Both	101.123	258.918	17.078	275.996	56.5	5.5	106.77	258.918	17.078	275.996	56.5	5.5	90.301	166.352	43.746	210.097	68	100	217.11	119.23	156.766	275.996	14.5	5.5	95.863	54.738	81.044	135.782	26.5	15.5	79.863	50.642	55.558	106.2	50	34.5	34.314	50.898	17.078	67.976	56.5	58.5	56.824	26.035	43.746	69.78
52362	1	Bilateral CP	Both	100.829	224.365	24.717	249.082	62.5	91.5	80.336	191.28	24.717	215.997	62.5	1.5	152.194	152.844	96.239	249.082	92.5	91.5	130.759	125.785	90.212	215.997	16	1.5	87.31	34.818	67.329	102.146	35.5	28.5	46.694	34.142	28.177	62.318	47	43	46.631	117.822	24.717	142.539	62.5	71.5	156.308	112.681	108.87	221.551
52338	1	Bilateral CP	Both	100.996	254.777	11.337	266.114	63	4.5	107.638	252.126	13.988	266.114	58	4.5	90.865	191.115	15.355	206.47	77	83	226.663	107.313	158.801	266.114	5	4.5	95.59	156.103	44.86	200.963	18.5	20.5	92.002	126.937	34.048	160.985	47.5	32	27.652	30.541	13.988	44.529	58	56	97.353	79.137	48.917	128.054
52335	1	Bilateral CP	Both	101.582	229.997	50.733	280.73	32.5	51	102.382	225.274	50.733	276.007	32.5	1.5	99.696	208.668	55.207	263.875	85.5	99.5	185.882	193.274	82.733	276.007	13.5	1.5	71.795	46.353	57.684	104.038	17.5	23	85.6	61.443	52.105	113.548	50	36.5	77.537	37.397	56.342	93.739	51.5	60	99.808	24.866	84.513	109.379
52329	1	Bilateral CP	Both	101.548	311.887	22.257	334.144	42.5	2	89.723	311.887	22.257	334.144	42.5	2	119.143	246.499	56.954	303.453	86.5	82.5	211.875	241.959	92.185	334.144	11	2	49.5	56.478	29.635	86.114	27.5	12	35.88	34.085	22.257	56.342	42.5	44	126.812	205.83	41.338	247.168	52.5	61	152.765	162.096	90.915	253.012
52327	1	Bilateral CP	Both	100.822	177.517	32.875	210.392	60.5	47	98.129	162.412	39.32	201.731	54	1.5	104.741	146.697	44.352	191.049	68	96	137.418	105.081	96.651	201.731	15.5	1.5	100.149	22.618	89.515	112.133	21.5	28	99.761	72.714	53.507	126.221	50.5	38	50.974	25.314	39.32	64.634	54	63.5	52.315	21.844	44.352	66.196
52322	1	Bilateral CP	Both	100.707	177.662	26.065	203.727	38.5	38	95.544	149.208	26.065	175.273	38.5	1.5	107.96	167.711	34.137	201.847	61.5	87.5	147.057	66.122	109.151	175.273	8.5	1.5	85.156	58.325	56.148	114.473	16.5	26	101.819	73.806	56.162	129.969	50.5	36	41.471	20.785	33.674	54.459	56	54.5	68.985	104.034	34.137	138.171
52320	1	Bilateral CP	Both	101.466	249.433	42.639	292.072	27.5	40	89.52	227.421	42.639	270.06	27.5	1.5	127.266	206.672	67.424	274.096	76.5	89.5	180.622	193.368	76.692	270.06	8.5	1.5	66.55	58.018	42.639	100.656	27.5	14.5	61.239	32.63	47.162	79.791	41.5	50	86.409	59.452	58.083	117.536	56.5	58	114.92	73.257	75.993	149.25
52316	1	Bilateral CP	Both	100.526	118.066	55.778	173.844	46	98.5	94.013	96.178	56.786	152.964	7	0	111.323	98.541	75.303	173.844	74	98.5	85.25	96.178	56.786	152.964	7	0	90.286	25.698	76.459	102.158	16	28	106.654	56.582	71.993	128.576	50	42	90.458	50.567	62.932	113.498	52	61.5	115.812	16.575	105.866	122.442
52311	1	Bilateral CP	Both	101.464	257.526	8.657	266.183	44	2	81.65	257.526	8.657	266.183	44	2	133.469	169.672	82.34	252.012	86	100	172.718	223.394	42.789	266.183	11	2	30.751	32.803	11.873	44.676	27	14.5	21.785	59.113	8.657	67.77	44	50	175.396	121.894	92.419	214.313	51	57.5	137.551	39.688	122.954	162.642
52301	1	Bilateral CP	Both	100.53	194.94	23.86	218.8	70.5	57	110.789	169.26	41.14	210.4	55	8	78.328	144.1	27.65	171.75	71	100	152.284	111.74	98.66	210.4	19.5	8	98.591	51.915	71.905	123.82	34.5	22.5	73.524	65.78	41.795	107.575	38.5	41	103.514	105.365	42.435	147.8	69	63.5	94.06	114.355	27.65	142.005
52298	1	Bilateral CP	Both	100.933	166.64	45.968	212.608	66.5	3.5	114.954	160.817	51.791	212.608	60.5	3.5	75.652	149.418	46.107	195.524	78.5	100	182.834	79.509	133.099	212.608	12.5	3.5	110.254	24.808	102.045	126.853	24.5	13.5	109.743	54.553	82.062	136.614	45.5	42.5	63.437	44.181	51.791	95.972	60.5	51	50.959	9.079	47.133	56.212
52286	1	Unilateral CP	Left	100.025	330.23	24.67	354.9	60	81	54.782	100.63	24.67	125.3	60	5	169.02	328.95	25.95	354.9	61	81	103.075	68.61	56.69	125.3	13	5	43.967	19.09	36.38	55.47	17	31	40.168	27.52	29.63	57.15	41	33	35.365	17.92	24.67	42.59	60	52	88.458	168.85	25.95	194.8
52273	1	Bilateral CP	Both	100.265	114.555	54.145	168.7	38	70.5	89.868	101.955	54.145	156.1	38	60.5	119.87	88.165	80.535	168.7	88.5	70.5	88.183	70.32	60.08	130.4	11	0.5	70.404	16.36	63.33	79.69	21	28	77.939	54.97	56.08	111.05	43.5	46	131.445	61.96	94.14	156.1	57.5	60.5	146.838	44.7	124	168.7
52268	1	Bilateral CP	Both	100.211	173.145	26.154	199.3	47	58	116.69	171.945	26.154	198.1	47	13	74.577	103.83	35.875	139.705	69	96.5	136.094	57.075	104.525	161.6	4	7	164.09	80.45	109.65	190.1	11.5	22	82.57	138.745	26.154	164.9	47	31.5	72.196	51.815	39.24	91.055	55.5	56.5	46.27	16.68	36.22	52.9
52260	1	Bilateral CP	Both	100.66	306.94	19.41	326.35	46	42.5	82.055	222.69	19.41	242.1	46	3	127.828	235.99	40.66	276.65	68	90.5	201.886	111.865	130.235	242.1	4.5	3	64.272	117.825	28.45	146.275	24	14	47.079	54.06	19.41	73.47	46	42.5	86.819	70.125	45.09	115.215	51.5	57.5	76.842	87.77	40.66	128.43
52256	1	Bilateral CP	Both	101.222	250.655	21.645	272.3	55.5	2	69.68	250.41	21.89	272.3	55	2	156.866	204.96	26.44	231.4	64.5	89.5	155.975	194.45	77.85	272.3	11	2	57.962	50.745	37.025	87.77	25	23	38.074	20.605	29.45	50.055	43.5	34.5	34.035	19.315	24.285	43.6	58	54.5	113.699	190.56	26.44	217
52254	1	Bilateral CP	Both	101.736	321.861	14.039	335.9	48.5	1.5	82.959	321.861	14.039	335.9	48.5	1.5	135.426	217.28	62.87	280.15	80.5	100	180.081	267.345	68.555	335.9	13.5	1.5	48.494	54.11	24.2	78.31	21.5	23.5	42.325	62.316	14.039	76.355	48.5	33.5	80.453	169.525	18.925	188.45	51	64	130.375	99.68	85.72	185.4
52251	1	Bilateral CP	Both	100.862	159.145	50.683	209.829	69.5	1.5	108.755	157.666	52.162	209.829	68.5	1.5	78.024	131.594	52.735	184.329	76	100	131.168	104.322	105.506	209.829	18	1.5	114.975	18.641	106.596	125.237	30	30.5	113.508	14.549	106.138	120.687	46.5	44	78.042	60.564	52.162	112.726	68.5	51	58.675	15.89	52.735	68.625
52248	1	Bilateral CP	Both	101.315	278.97	18.53	297.5	35	2.5	84	278.97	18.53	297.5	35	2.5	125.532	200.51	55.69	256.2	77.5	89	210.048	224.23	73.27	297.5	10	2.5	34.197	32.985	23.305	56.29	25.5	11	33.391	56.63	19.465	76.095	36	49.5	141.75	76.13	91.42	167.55	54	56	95.531	67.155	68.145	135.3
52247	1	Bilateral CP	Both	100.141	151.615	22.385	174	49	34	94.572	151.115	22.385	173.5	49	5	108.85	96.86	72.39	169.25	80.5	83	153.048	56.25	117.25	173.5	4.5	5	110.233	60.29	92.66	152.95	26	11	59.708	77.555	22.385	99.94	49	31	67.108	81.115	30.355	111.47	51	58.5	122.776	78.33	85.97	164.3
52238	1	Bilateral CP	Both	101.352	253.7	19.15	272.85	47.5	1.5	92.75	253.7	19.15	272.85	47.5	1.5	116.23	216.325	31.375	247.7	64	100	177.503	166.005	106.845	272.85	12	1.5	114.231	22.7	102.05	124.75	23	25	52.234	93.83	19.15	112.98	47.5	32.5	27.578	11.775	22.485	34.26	51	60	92.878	143.125	31.375	174.5
52235	1	Bilateral CP	Both	100.542	229.19	14.66	243.85	61.5	21.5	110.186	229.19	14.66	243.85	61.5	21.5	72.722	131.76	24.24	156	91.5	100	122.187	124.95	88.05	213	10	10	108.25	57.28	89.12	146.4	31	37.5	188.458	66.7	148.35	215.05	44.5	44.5	54.074	135.89	14.66	150.55	61.5	51.5	70.467	36.4	50.295	86.695
52233	1	Bilateral CP	Both	100.514	118.338	54.173	172.511	76	44.5	103.135	109.22	59.467	168.687	68.5	26.5	94.187	98.041	61.666	159.707	81	94	124.098	80.432	84.908	165.34	11	13	105.388	14.595	97.334	111.928	30	30.5	111.546	20.03	101.53	121.56	40.5	43	80.979	55.389	59.467	114.856	68.5	52.5	82.354	28.81	66.339	95.149
52231	1	Bilateral CP	Both	100.457	142.17	25.98	168.15	46.5	73	86.381	123.97	25.98	149.95	46.5	0.5	125.731	92.97	75.18	168.15	73	73	117.221	54.2	95.75	149.95	7.5	0.5	88.699	39.075	68.905	107.98	26	18	59.666	85.345	26.155	111.5	46	43.5	86.356	50.305	62.27	112.575	57	59	133.542	79.415	88.735	168.15
52229	1	Bilateral CP	Both	100.335	142.66	39.74	182.4	38	19.5	100.475	137.565	44.835	182.4	11.5	19.5	100.202	110.355	44.845	155.2	77.5	89	137.263	108.42	73.68	182.1	10	4	70.754	57.015	46.445	103.46	12.5	30	129.062	122.82	55.43	178.25	48.5	38.5	79.714	35.23	65.19	100.42	54	57	84.555	50.33	62.755	113.085
52225	1	Bilateral CP	Both	100.543	150.805	37.245	188.05	10.5	36	95.596	134.155	37.245	171.4	10.5	1.5	108.82	139.355	48.145	187.5	87	71	106.233	134.155	37.245	171.4	10.5	1.5	69.932	55.69	40.165	95.855	12	25.5	108.947	34.1	92.15	126.25	38.5	44.5	105.785	74.01	65.59	139.6	61.5	53.5	147.785	108.975	78.525	187.5
52221	1	Bilateral CP	Both	100.647	198.8	34.05	232.85	66.5	13.5	102.578	198.635	34.215	232.85	66	13.5	97.931	141.23	38.42	179.65	67	96	147.575	146.915	84.585	231.5	7.5	5	111.996	33.935	90.665	124.6	16.5	25	91.781	36.14	72.415	108.555	50.5	37.5	59.362	47.415	34.215	81.63	66	56	87.607	83.78	38.42	122.2
52220	1	Bilateral CP	Both	100.518	148.68	43.42	192.1	45.5	37	85.182	110.759	43.42	154.178	45.5	0	130.831	115.711	72.367	188.078	77	86.5	115.545	62.69	91.489	154.178	14.5	0	82.666	28.083	72.619	100.702	33.5	18	64.625	43.675	43.878	87.553	45	42	74.961	46.969	53.522	100.492	58.5	56.5	127.204	85.151	73.018	158.169
52217	1	Bilateral CP	Both	102.423	405.66	21.54	427.2	38	2	89.339	405.66	21.54	427.2	38	2	122.377	305.49	54.26	359.75	76.5	100	251.105	357.43	69.77	427.2	10.5	2	60.957	46.19	37.095	83.285	25.5	19	33.84	38.5	21.54	60.04	38	50	71.945	33.615	53.56	87.175	54.5	54	99.851	97.815	57.335	155.15
52215	1	Bilateral CP	Both	100.122	157.48	37.97	195.45	25.5	59.5	80.556	131.28	37.97	169.25	25.5	53	126.515	114.66	76.54	191.2	92	84	76.47	51.98	56.98	108.96	6	0	56.376	26.66	40.44	67.1	24	13	87.766	108.27	46.38	154.65	31.5	50	145.806	40.85	126.1	166.95	54.5	54	147.658	37.85	131.8	169.65
52209	1	Unilateral CP	Right	100.511	103.15	62.75	165.9	62	2	101.274	101.35	64.55	165.9	39	2	99.439	88.95	62.75	151.7	62	100	149.77	48	117.9	165.9	9	2	102.635	27.95	87.55	115.5	25	13	74.634	28.72	64.55	93.27	39	47	100.852	28.62	80.88	109.5	58	52	66.991	18.09	62.75	80.84
52186	1	Bilateral CP	Both	100.56	165.615	53.135	218.75	41.5	44	88.31	130.24	60.71	190.95	14	2	124.395	146.785	60.365	207.15	66.5	93	117.765	126.05	64.9	190.95	12	2	78.447	30.62	61.53	92.15	15	28	80.331	20.015	70.815	90.83	49.5	40.5	83.282	20.22	73.11	93.33	57	61.5	85.696	60.91	60.365	121.275
52183	1	Bilateral CP	Both	99.841	150.355	41.845	192.2	62	33	107.678	150.355	41.845	192.2	62	33	84.045	78.97	53.03	132	90	70	138.657	105.71	81.44	187.15	0	10	102.019	80.225	78.675	158.9	26.5	23	95.914	69.235	73.615	142.85	39.5	50	92.445	106.305	41.845	148.15	62	51.5	110.474	42.18	89.82	132
52174	1	Bilateral CP	Both	100.926	191.31	42.09	233.4	72.5	1.5	110.424	190.18	43.22	233.4	58	1.5	83.306	153.595	49.055	202.65	91	100	160.762	113.955	119.445	233.4	11	1.5	105.586	45.47	81.63	127.1	19.5	24	114.663	33.84	94.16	128	50	38	58.653	46.67	43.22	89.89	58	51	86.121	43.435	61.815	105.25
52171	1	Bilateral CP	Both	100.517	201.605	28.245	229.85	52.5	40	99.778	167.1	40.05	207.15	26	3	102.687	156.87	48.23	205.1	73.5	88.5	132.493	151.215	55.935	207.15	12.5	3	49.526	24.38	40.05	64.43	26	25.5	107.119	78.105	64.845	142.95	32	48.5	127.454	51.45	100.85	152.3	52	59.5	97.873	115.855	55.045	170.9
52151	1	Bilateral CP	Both	101.194	247.075	36.375	283.45	24	1.5	93.307	247.075	36.375	283.45	24	1.5	115.316	160.775	65.225	226	65	100	150.551	199.71	83.74	283.45	14	1.5	48.97	39.705	36.375	76.08	24	15	85.664	71.935	57.665	129.6	34	44.5	99.562	57.765	64.86	122.625	59.5	52	112.108	86.425	65.225	151.65
52124	1	Bilateral CP	Both	100.784	170.725	30.725	201.45	57.5	2	115.7	170.725	30.725	201.45	57.5	2	76.057	148.655	36.445	185.1	66.5	100	171.461	63.05	138.4	201.45	11.5	2	116.964	54.98	94.22	149.2	19.5	31	124.439	79.005	75.995	155	50	36	41.314	36.87	30.725	67.595	57.5	51	50.339	32.53	36.445	68.975
52123	1	Bilateral CP	Both	100.564	129.42	47.53	176.95	59	2	109.202	104.85	72.1	176.95	39.5	2	92.962	99.24	60.91	160.15	93	100	117.09	95.35	81.6	176.95	12	2	92.448	27.425	80.65	108.075	23.5	34.5	109.863	20.23	103.09	123.32	41	47	119.245	76.64	83.81	160.45	57	59.5	109.266	21.645	98.455	120.1
52109	1	Bilateral CP	Both	100.656	173.63	38.47	212.1	37	90	93.045	131.93	38.47	170.4	37	0.5	119.284	148.36	63.74	212.1	78.5	90	118.874	84.225	86.175	170.4	14.5	0.5	92.551	17.655	82.145	99.8	24	22.5	93.692	43.255	70.81	114.065	44	46.5	66.795	36.7	53.625	90.325	59.5	58	105.494	66.12	75.135	141.255
52103	1	Bilateral CP	Both	100.488	114.31	50.24	164.55	58	2	100.398	114.31	50.24	164.55	58	2	100.657	82.55	73.45	156	72	100	124.773	77.775	86.775	164.55	19.5	2	100.699	39.305	79.845	119.15	22.5	34.5	111.873	25.305	94.545	119.85	50	39.5	66.597	36.975	50.24	87.215	58	51	79.33	15.1	73.45	88.55
52100	1	Bilateral CP	Both	100.338	180.475	13.125	193.6	12.5	34	92.835	165.725	13.125	178.85	12.5	31.5	112.266	154.25	33.8	188.05	93	67.5	89.853	140.345	17.605	157.95	11	1	47.063	98.455	13.125	111.58	12.5	31	140.944	77.78	85.57	163.35	41	42	97.539	95.145	57.205	152.35	54	55.5	163.965	56.65	131.4	188.05
52085	1	Bilateral CP	Both	100.011	259.84	27.76	287.6	20.5	78	64.1	91.24	27.76	119	20.5	19.5	161.372	234.15	53.45	287.6	65	78	73.538	72.06	34.185	106.245	13	1	41.596	43.1	27.76	70.86	20.5	31.5	81.814	60.23	46.3	106.53	49.5	40	61.247	30.68	45.405	76.085	52.5	58.5	156.27	211.55	53.45	265
52082	1	Bilateral CP	Both	101.004	183.41	62.94	246.35	92	1.5	106.912	176.375	69.975	246.35	57.5	1.5	89.537	145.86	62.94	208.8	92	100	158.735	160.39	85.96	246.35	14.5	1.5	86.729	15.52	77.38	92.9	21.5	29.5	98.375	42.525	74.375	116.9	50	41	84.269	20.675	71.125	91.8	58	59.5	91.442	19.36	82.32	101.68
52075	1	Bilateral CP	Both	100.504	163.915	38.785	202.7	48	3	104.495	163.51	39.19	202.7	47.5	3	93.107	99.195	54.055	153.25	82	100	127.433	132.375	70.325	202.7	17.5	3	94.116	35.09	79.17	114.26	23.5	34	112.238	62.53	83.27	145.8	42.5	43.5	87.578	60.61	56.205	116.815	67.5	51.5	88.044	36.275	71.665	107.94
52068	1	Unilateral CP	Left	101.651	362.92	14.48	377.4	33	3	94.832	362.92	14.48	377.4	33	3	112.051	196.31	80.59	276.9	62	100	294.927	203.1	174.3	377.4	10	3	58.457	138.12	16.88	155	22	11	22.244	25.02	14.48	39.5	33	42	69.406	88.27	27.03	115.3	46	56	89.09	12.97	80.59	93.56
52064	1	Bilateral CP	Both	100.948	199.57	35.33	234.9	25	85.5	79.436	163.82	35.33	199.15	25	0.5	137.68	155.295	79.605	234.9	65	85.5	106.434	140.265	58.885	199.15	11.5	0.5	47.05	23.27	35.33	58.6	25	14	85.35	72.87	48.33	121.2	32.5	46	88.844	16.685	80.235	96.92	61	61.5	138.591	98.045	79.605	177.65
52062	1	Bilateral CP	Both	100.187	116.87	59.58	176.45	52.5	56.5	100.551	99.78	62.12	161.9	20.5	54.5	99.894	88.78	70.92	159.7	84.5	86	92.38	66.305	67.295	133.6	17	2.5	77.165	40.925	62.85	103.775	21	34	131.457	38.205	109.395	147.6	42.5	44.5	103.962	38.64	91.71	130.35	56.5	59	126.694	46.39	98.66	145.05
52037	1	Bilateral CP	Both	101.459	293.865	28.435	322.3	58.5	39	84.523	249.415	28.435	277.85	58.5	1	141.768	223.055	81.745	304.8	81.5	88.5	133.375	224.745	53.105	277.85	11.5	1	71.66	30.28	56.23	86.51	22	34	85.469	48.96	64.84	113.8	44	41.5	58.766	77.26	28.435	105.695	58.5	57.5	152.955	55.655	114.045	169.7
52034	1	Unilateral CP	Right	100.331	136.95	35.15	172.1	48	36	100.267	136.95	35.15	172.1	48	36	100.404	74.86	68.34	143.2	54	98	99.465	67.61	68.79	136.4	10	0	94.551	52.05	63.55	115.6	12	20	141.452	74.97	97.13	172.1	42	36	49.476	44.84	35.15	79.99	48	43	89.215	26.57	68.34	94.91
52033	1	Unilateral CP	Left	100.905	182.66	34.94	217.6	52	1	76.169	182.66	34.94	217.6	52	1	140.23	117.87	91.73	209.6	91	75	163.242	126.24	91.36	217.6	10	1	66.579	27.27	54.73	82	16	11	46.677	17.97	38.97	56.94	49	31	59.03	57.25	34.94	92.19	52	61	139.806	114.6	93.9	208.5
52032	1	Bilateral CP	Both	100.614	192.895	39.683	232.578	58.5	41	83.48	130.775	39.683	170.458	58.5	13.5	132.314	172.886	55.614	228.5	66	90.5	124.406	74.305	94.329	168.635	10.5	1.5	87.678	26.522	76.959	103.481	21	27	66.076	22.049	55.55	77.598	45	35.5	54.833	31.963	39.683	71.645	58.5	58	107.775	114.384	55.614	169.998
52018	1	Bilateral CP	Both	100.77	156.18	31.57	187.75	59	100	101.948	150.48	31.57	182.05	59	0	98.588	131.28	56.47	187.75	64.5	100	114.585	99.215	82.835	182.05	11	0	105.769	39.91	84.44	124.35	16	28	123.2	35.2	104.55	139.75	44	45	54.831	70.585	31.57	102.155	59	51	76.808	42.135	56.47	98.605
52016	1	Unilateral CP	Right	101.019	246.16	33.54	279.7	51	2	90.19	246.16	33.54	279.7	51	2	118.234	139.45	66.95	206.4	95	100	180.115	185.14	94.56	279.7	12	2	82.179	65.52	55.88	121.4	31	17	57.207	33.45	36.68	70.13	49	40	54.928	60.06	33.54	93.6	51	61	113.002	45.67	96.13	141.8
51990	1	Bilateral CP	Both	100.581	132.31	49.49	181.8	88	89.5	103.451	99.95	69.15	169.1	44.5	1.5	96.634	132.31	49.49	181.8	88	89.5	120.761	71.735	97.365	169.1	14.5	1.5	95.675	17.12	87.165	104.285	29.5	30	104.139	17.47	94.13	111.6	35.5	47	93.902	39.875	78.675	118.55	59	59	121.42	23.07	107.825	130.895
51989	1	Unilateral CP	Left	100.824	147.85	55.35	203.2	16	1	90.412	147.85	55.35	203.2	16	1	114.312	138.92	64.08	203	60	70	145.454	119.03	84.17	203.2	9	1	66.845	23.68	55.35	79.03	16	10	85.082	23.25	73.07	96.32	46	40	89.743	40.62	68.78	109.4	48	54	125.368	138.92	64.08	203
51979	1	Unilateral CP	Left	101.184	266.82	20.38	287.2	44	3	95.216	266.82	20.38	287.2	44	3	108.61	177.25	51.85	229.1	62	100	212.209	189	98.2	287.2	10	3	78.479	27.11	68.66	95.77	15	27	64.089	87.12	20.38	107.5	44	31	51.005	55.39	25	80.39	46	55	74.883	52.25	51.85	104.1
51971	1	Bilateral CP	Both	100.562	243.95	28.7	272.65	57.5	88	69.188	135.55	28.7	164.25	57.5	0	157.901	199.79	72.86	272.65	78.5	88	92.373	106.555	57.695	164.25	14	0	55.9	17.06	47.59	64.65	25	21.5	74.086	79.31	46.79	126.1	36.5	49	55.536	85.455	28.7	114.155	57.5	51	159.586	172.735	75.165	247.9
51948	1	Bilateral CP	Both	100.547	234.49	24.21	258.7	57	39	77.453	171.54	24.21	195.75	57	3	140.492	185.355	60.795	246.15	79	75.5	130.154	122.85	72.9	195.75	12	3	69.405	22.055	55.2	77.255	27.5	15.5	65.741	62.885	30.15	93.035	43	44	48.89	46.945	24.21	71.155	57	58.5	165.321	171.42	71.78	243.2
51945	1	Bilateral CP	Both	100.572	147.63	36.77	184.4	38.5	20.5	105.453	147.63	36.77	184.4	38.5	20.5	91.637	114.025	50.575	164.6	71.5	100	105.607	116.05	53.4	169.45	12	0.5	87.382	60.555	60.045	120.6	14.5	32	143.061	69.43	103.47	172.9	50.5	40	78.145	44.395	56.325	100.72	61	52.5	87.069	59	51	110
51943	1	Bilateral CP	Both	100.633	170.435	18.065	188.5	66.5	1	100.803	167.495	21.005	188.5	61.5	1	100.712	151.235	18.065	169.3	66.5	99	137.926	92.77	95.73	188.5	11	1	122.552	47.835	99.965	147.8	17	28	101.466	82.62	58.58	141.2	50	35	32.513	32.175	21.005	53.18	61.5	51	50.464	103.485	18.065	121.55
51923	1	Unilateral CP	Left	100.516	189.96	29.14	219.1	42	72	72.916	187.26	29.14	216.4	42	56	136.271	173.49	45.61	219.1	89	72	91.794	127.1	36.8	163.9	8	0	56.861	31.92	38.91	70.83	9	21	43.032	30.05	29.14	59.19	42	47	154.343	141.94	74.46	216.4	48	56	177.113	75.3	141	216.3
51910	1	Bilateral CP	Both	100.679	166.49	35.31	201.8	86.5	2	107.431	147.44	54.36	201.8	29	2	90.011	141.14	35.31	176.45	86.5	100	143.645	128.555	73.245	201.8	11.5	2	72.726	27.755	57.415	85.17	28	18	109.285	65.73	63.97	129.7	32	41.5	121.757	27.1	104.75	131.85	57.5	55.5	102.443	47.46	85.49	132.95
51900	1	Bilateral CP	Both	100.325	127.5	42.7	170.2	72.5	38.5	98.686	92.775	59.175	151.95	60	24	102.888	119.82	45.68	165.5	90	76.5	105.02	72.705	72.795	145.5	13.5	2	83.313	21.155	72.85	94.005	15.5	28.5	114.375	62.255	81.295	143.55	33	45	90.864	61.375	59.175	120.55	60	50.5	133.4	50.97	113.58	164.55
51898	1	Bilateral CP	Both	100.82	191.495	25.505	217	42	32.5	80.05	191.495	25.505	217	42	32.5	136.812	113.82	88.43	202.25	83.5	83	126.467	140.86	62.99	203.85	13	1	51.918	45.27	31.65	76.92	24.5	25.5	36.165	24.725	25.505	50.23	42	39	136.378	144.975	54.125	199.1	51	62	168.935	64.3	133.8	198.1
51897	1	Unilateral CP	Right	100.099	207.36	14.54	221.9	22	80	82.986	154.66	14.54	169.2	22	3	130.999	179.65	42.25	221.9	95	80	100.955	125.89	43.31	169.2	12	3	28.164	46.6	14.54	61.14	22	32	117.727	81.61	73.39	155	33	43	95.1	40.29	74.61	114.9	54	60	147.612	119.18	81.22	200.4
51893	1	Bilateral CP	Both	101.642	304.53	22.67	327.2	37.5	2	89.62	304.53	22.67	327.2	37.5	2	119.12	220.925	64.025	284.95	91	100	227.554	249.65	77.55	327.2	8.5	2	61.619	58.625	28.97	87.595	12	14	44.442	71.24	22.67	93.91	37.5	50	115.567	23.48	99.82	123.3	55	54.5	122.9	56.28	96.37	152.65
51890	1	Bilateral CP	Both	100.271	128.28	43.67	171.95	28	71.5	90.32	112.48	43.67	156.15	28	33.5	116.686	109.795	62.155	171.95	87.5	71.5	103.741	85.605	60.595	146.2	12	2	53.188	25.49	43.815	69.305	27.5	22.5	99.727	86.62	58.03	144.65	32	46.5	124.96	31.275	113.175	144.45	55.5	61.5	158.933	26.3	145.65	171.95
51888	1	Bilateral CP	Both	100.369	198.71	38.29	237	18.5	72.5	81.633	107.26	38.29	145.55	18.5	0.5	130.909	177.78	59.22	237	86.5	72.5	91.144	93.69	51.86	145.55	12	0.5	62.196	62.58	38.29	100.87	18.5	30.5	85.158	58.11	46.56	104.67	49.5	34.5	95.246	82.615	48.835	131.45	51	60.5	186.546	109.65	127.35	237
51887	1	Bilateral CP	Both	100.382	84.055	62.445	146.5	84	73.5	104.527	66.585	79.365	145.95	35.5	23.5	92.282	82.105	62.445	144.55	84	100	104.708	60.515	81.785	142.3	10.5	0	93.638	22.245	82.805	105.05	16.5	31	116.809	17.95	106.9	124.85	34	42.5	103.584	36.795	81.105	117.9	65.5	52.5	97.378	27.245	81.005	108.25
51886	1	Bilateral CP	Both	100.555	260.31	24.34	284.65	46	30	95.855	260.31	24.34	284.65	46	30	108.23	140.15	42.85	183	79	89.5	199.66	140.9	115.4	256.3	11	4.5	69.438	52.595	46.815	99.41	30.5	12	37.756	46.115	24.34	70.455	46	41	127.027	98.52	66.705	165.225	57	57.5	99.699	105.27	59.38	164.65
51865	1	Bilateral CP	Both	99.997	258.43	28.62	287.05	50	68	79.355	154.22	30.08	184.3	16	61	132.813	251.93	35.12	287.05	87	68	86.209	58.075	50.655	108.73	11	3.5	51.516	42.185	30.08	72.265	16	27.5	87.294	44.035	62.515	106.55	40.5	41.5	106.363	126.98	57.32	184.3	53	61	234.962	101.35	185.7	287.05
51863	1	Bilateral CP	Both	100.709	231.1	10.95	242.05	40.5	73	68.36	180	10.95	190.95	40.5	1.5	152.951	168.59	73.46	242.05	89	73	132.187	120.295	70.655	190.95	11.5	1.5	69.021	33.33	47.27	80.6	31	21	20.664	33.165	10.95	44.115	40.5	41	77.155	94.325	35.975	130.3	51	61.5	203.838	99.55	142.5	242.05
51852	1	Bilateral CP	Both	101.37	274.745	20.755	295.5	44.5	38.5	97.508	264.045	20.755	284.8	44.5	2	109.29	235.925	45.625	281.55	92	88	190.182	191.235	93.565	284.8	11	2	69.705	72.625	32.565	105.19	28	23	93.898	80.4	47.7	128.1	40.5	41.5	47.738	32.62	35.94	68.56	59	51.5	121.724	131.14	47.56	178.7
51836	1	Bilateral CP	Both	100.667	120.42	60.93	181.35	35	50	100.728	113.065	62.135	175.2	10	0.5	100.774	113.71	66.09	179.8	75.5	99.5	124.458	102.73	72.47	175.2	8.5	0.5	81.557	26.58	64.51	91.09	11	21	118.081	44.395	89.655	134.05	31	44	84.128	34.68	69.17	103.85	58.5	51	99.964	38.455	73.705	112.16
51824	1	Bilateral CP	Both	100.917	165.59	55.46	221.05	69	2	107.949	161.08	59.97	221.05	51.5	2	90.17	142.175	58.825	201	74	100	171.138	124.44	96.61	221.05	10.5	2	97.97	13.73	88.97	102.7	16	22	92.042	43.035	68.215	111.25	49	36	85.93	41.16	62.335	103.495	53	59	78.824	33.135	65.91	99.045
51819	1	Bilateral CP	Both	100.83	199.415	26.435	225.85	47	51.5	114.933	191.615	26.435	218.05	47	27	77.974	149.84	46.56	196.4	63	100	172.354	98.43	117.77	216.2	12	2.5	102.781	54.57	69.495	124.065	28	17	111.814	126.735	58.015	184.75	43	45.5	78.623	95.945	42.02	137.965	60	51.5	50.94	7.5	46.56	54.06
51811	1	Bilateral CP	Both	100.685	149.845	45.405	195.25	90	51	101.259	133.285	59.165	192.45	49.5	1	99.574	130.845	45.405	176.25	90	100	158.708	86.24	106.21	192.45	10.5	1	82.947	44.95	64.435	109.385	17.5	20.5	93.638	52.44	62.21	114.65	48	35	93.119	17.645	84.015	101.66	52.5	58.5	108.729	42.96	90.24	133.2
51809	1	Bilateral CP	Both	101.436	368.377	16.623	385	47.5	5	110.511	368.377	16.623	385	47.5	5	87.861	235.325	28.675	264	87.5	100	311.345	202.6	182.4	385	6	5	97.038	174.555	43.595	218.15	30	12	31.631	25.707	16.623	42.33	47.5	34.5	49.73	60.985	22.645	83.63	51	59.5	103.685	29.23	87.095	116.325
51794	1	Bilateral CP	Both	100.552	324.935	6.165	331.1	69	9	121.547	315.902	15.198	331.1	47.5	9	63.631	158.185	6.165	164.35	69	100	230.915	186.4	144.7	331.1	8.5	9	120.914	86.68	73.67	160.35	26	28.5	46.769	109.102	15.198	124.3	47.5	33	94.351	122.395	24.005	146.4	51	58	51.686	110.935	6.165	117.1
51789	1	Unilateral CP	Right	101.44	328.12	12.58	340.7	22	3	83.92	328.12	12.58	340.7	22	3	128.159	204.01	60.69	264.7	94	100	235.652	277.51	63.19	340.7	10	3	28.306	53.68	12.58	66.26	22	29	56.115	46.25	28.37	74.62	46	38	76.912	100.02	31.98	132	49	59	121.2	49.6	100.4	150
51788	1	Bilateral CP	Both	100.919	196.91	34.49	231.4	34.5	37.5	85.611	176.21	34.49	210.7	34.5	0.5	127.467	169.875	59.625	229.5	77.5	87.5	109.272	158.42	52.28	210.7	10	0.5	72.347	64.71	40.375	105.085	17	29	100.444	73.845	57.555	131.4	50	37	57.803	20.545	47.285	67.83	54.5	54.5	148.815	145.17	62.18	207.35
51787	1	Unilateral CP	Left	99.862	211.2	24.5	235.7	36	74	62.81	105.3	24.5	129.8	36	56	147.862	146.04	89.66	235.7	100	74	67.657	32.24	55.1	87.34	4	8	60.095	58.22	41.46	99.68	25	10	37.077	57.9	24.5	82.4	36	47	120.877	33.11	96.69	129.8	48	56	153.14	81.3	130.2	211.5
51775	1	Unilateral CP	Left	100.935	294.49	19.11	313.6	78	6	133.957	275.65	37.95	313.6	38	6	54.548	204.29	19.11	223.4	78	100	278.19	127.1	186.5	313.6	0	6	180.484	174.4	113.6	288	28	10	52.888	63.95	37.95	101.9	38	29	61.697	31.04	47.31	78.35	47	58	41.294	54.29	22.74	77.03
51772	1	Bilateral CP	Both	101.168	325.28	27.02	352.3	31.5	2.5	102.242	325.28	27.02	352.3	31.5	2.5	99.31	195.455	33.245	228.7	94.5	100	224.561	236.85	115.45	352.3	13	2.5	55.832	82.825	27.575	110.4	31	14	42.146	26.26	27.79	54.05	37	39	120.159	164.2	44.15	208.35	50.5	62.5	117.81	115.395	80.555	195.95
51768	1	Bilateral CP	Both	100.922	175.455	44.795	220.25	67	88.5	92.436	154.155	46.895	201.05	58	1	120.333	153.625	66.625	220.25	86	88.5	136.07	106.305	94.745	201.05	9	1	97.892	35.885	77.385	113.27	23	27	85.305	26.29	70.425	96.715	42.5	40.5	68.87	50.155	49	99.155	59	56	114.994	43.595	87.395	130.99
51764	1	Bilateral CP	Both	100.062	58.595	73.605	132.2	35.5	46.5	100.867	57.945	73.605	131.55	35.5	18	98.593	51.175	76.625	127.8	63.5	96	106.467	23.94	92.2	116.14	6.5	4.5	93.886	31.83	82.42	114.25	17	31.5	118.363	30.35	97.75	128.1	50	38.5	80.605	16.355	75.34	91.695	56.5	51	97.085	37.625	76.625	114.25
51757	1	Bilateral CP	Both	100.647	263.2	13.25	276.45	36.5	39.5	78.893	242.05	13.25	255.3	36.5	3.5	133.464	156.495	63.905	220.4	84.5	72.5	190.48	138.3	117	255.3	4.5	3.5	65.338	111.75	35.52	147.27	24	10.5	27.377	47.225	13.25	60.475	36.5	50	91.383	43.52	67.99	111.51	51	59.5	166.343	103.05	117.35	220.4
51753	1	Bilateral CP	Both	100.787	207.57	16.88	224.45	58.5	90.5	88.839	183.72	16.88	200.6	58.5	1	119.836	192.385	32.065	224.45	61.5	90.5	141.203	119.125	81.475	200.6	9	1	78.819	42.825	62.55	105.375	15.5	30.5	104.386	110.215	42.585	152.8	50	36	24.968	20.53	16.88	37.41	58.5	51	87.344	111.335	32.065	143.4
51752	1	Bilateral CP	Both	100.941	213.06	17.74	230.8	44	1.5	88.055	213.06	17.74	230.8	44	1.5	125.439	149.55	60	209.55	87.5	88	150.771	146.47	84.33	230.8	12.5	1.5	83.034	75.475	50.81	126.285	32	16.5	27.222	33.5	17.74	51.24	44	43	97.886	102.165	46.835	149	51.5	61	148.813	56.45	116.4	172.85
51750	1	Bilateral CP	Both	101.407	300.565	22.285	322.85	23	2.5	97.255	300.565	22.285	322.85	23	2.5	108.545	211.105	37.945	249.05	87	100	193.551	265.085	57.765	322.85	12	2.5	41.941	50.225	22.285	72.51	23	22.5	75.75	89.76	41.09	130.85	40	49.5	100.734	47.345	83.905	131.25	57	55	146.274	75.55	98.4	173.95
51745	1	Bilateral CP	Both	100.656	207.545	28.355	235.9	54	31	103.184	204.56	31.34	235.9	36	31	96.351	141.525	40.825	182.35	88	83	126.609	174.89	53.06	227.95	12	8.5	77.171	97.54	33.56	131.1	22.5	25	103.437	109.735	43.365	153.1	50	38.5	106.307	163.75	35.7	199.45	52.5	63.5	122.428	45.705	105.645	151.35
51744	1	Bilateral CP	Both	100.161	184.66	37.69	222.35	32.5	73.5	64.853	97.41	37.69	135.1	32.5	31	159.735	117.45	104.9	222.35	94	73.5	73.852	71.17	46.9	118.07	13	0	44.257	9.25	38.985	48.235	31	17.5	54.821	43.855	37.92	81.775	33.5	50	101.269	45.42	84.78	130.2	51	62.5	190.904	82.65	139.7	222.35
51741	1	Bilateral CP	Both	101.064	216.495	24.855	241.35	82	18.5	114.221	215.625	25.725	241.35	55.5	18.5	76.512	202.045	24.855	226.9	82	100	160.917	138.59	91.56	230.15	11	2	111.549	150.425	67.875	218.3	18	23	104.164	61.345	70.355	131.7	50.5	39.5	84.864	103.8	26.1	129.9	56	55.5	79.042	88.48	37.57	126.05
51740	1	Bilateral CP	Both	100.356	108.36	49.49	157.85	55.5	44	105.608	103.1	54.75	157.85	20	44	89.571	88.47	52.13	140.6	91.5	83	85.388	90.73	56.27	147	13.5	1	68.74	52.09	54.75	106.84	20	33	144.871	43.25	114.6	157.85	34	44	124.039	31.15	111.8	142.95	57	58.5	116.308	36.535	93.715	130.25
51738	1	Bilateral CP	Both	100.962	163.7	51.15	214.85	57.5	98.5	101.877	157.5	51.15	208.65	57.5	0	99.5	158.345	56.505	214.85	67	98.5	156.395	86.15	122.5	208.65	8.5	0	108.326	39.04	87.96	127	24.5	11.5	87.585	58.655	64.845	123.5	45.5	39	59.721	27.515	51.15	78.665	57.5	51	63.93	11.44	56.8	68.24
51728	1	Unilateral CP	Right	100.73	304.47	16.33	320.8	84	5	107.778	281.76	39.04	320.8	27	5	88.538	163.07	16.33	179.4	84	100	234.834	240.19	80.61	320.8	14	5	54.555	40.06	39.04	79.1	27	35	81.629	41.77	55.67	97.44	55	39	74.635	70.64	51.36	122	57	63	157.658	56.2	121.3	177.5
51694	1	Bilateral CP	Both	99.984	83.721	59.749	143.47	29.5	41	98.656	76.775	59.749	136.524	29.5	20	102.617	48.333	78.296	126.628	94.5	89	105.379	28.441	92.819	121.26	1	8.5	110.275	36.661	95.951	132.612	29	30.5	103.024	46.66	76.665	123.325	50	36.5	80.179	45.454	59.957	105.411	54.5	68	113.205	30.486	94.337	124.823
51690	1	Bilateral CP	Both	101.43	307.336	30.512	337.848	29.5	52	94.414	304.131	30.512	334.643	29.5	2.5	112.38	177.156	60.606	237.762	90	100	246.965	185.888	148.755	334.643	11	2.5	55.417	100.106	34.339	134.446	17	19	47.191	25.711	37.256	62.968	41	46.5	92.741	54.521	62.84	117.361	52.5	61	121.318	38.205	107.362	145.567
51686	1	Bilateral CP	Both	100.283	353.545	33.255	386.8	47.5	7	107.844	353.545	33.255	386.8	47.5	7	88.149	96.635	47.465	144.1	92	83.5	286.314	258.95	127.85	386.8	0	7	79.388	121.975	51.325	173.3	31	13	42.459	18.015	33.255	51.27	47.5	40.5	60.578	44.94	39.185	84.125	51.5	58.5	106.403	47.485	75.265	122.75
51683	1	Unilateral CP	Left	99.866	152.2	26.5	178.7	35	51	102.431	152.2	26.5	178.7	35	51	96.799	97.53	67.37	164.9	78	55	105.268	35.14	88.46	123.6	2	8	104.482	62.13	73.97	136.1	15	23	62.766	109.5	26.5	136	35	45	169.611	30.5	148.2	178.7	46	51	123.614	79.5	85.4	164.9
51672	1	Bilateral CP	Both	101.179	284.565	21.335	305.9	32.5	35.5	79.953	272.465	21.335	293.8	32.5	3	137.261	226.355	38.095	264.45	92.5	84	200.518	214.4	79.4	293.8	12.5	3	36.266	45.14	24.39	69.53	21.5	13.5	34.205	37.68	21.44	59.12	38.5	48	88.67	53.735	61.925	115.66	51	62.5	154.809	55.375	120.825	176.2
51668	1	Bilateral CP	Both	100.665	196.8	17.2	214	42.5	74.5	69.659	164.3	17.2	181.5	42.5	1	147.534	120.08	93.92	214	76.5	74.5	133.785	104.7	76.8	181.5	10	1	52.718	37.825	33.66	71.485	27	11	30.55	34.21	17.2	51.41	42.5	50	110.18	66.84	64.66	131.5	51	58	160.893	92.75	119.95	212.7
51658	1	Bilateral CP	Both	101.45	278.264	20.587	298.85	44	1.5	108.999	277.137	21.713	298.85	43	1.5	88.653	215.474	26.027	241.5	67	100	177.283	216.86	81.99	298.85	10.5	1.5	81.392	65.375	48.08	113.455	24	25	124.243	65.535	79.965	145.5	41.5	38.5	72.933	53.922	47.168	101.09	63.5	52.5	46.945	55.453	26.027	81.48
51657	1	Bilateral CP	Both	100.946	237.615	25.035	262.65	56.5	90	73.72	184.805	25.045	209.85	56	0.5	142.798	216.825	45.825	262.65	61	90	138.222	133.64	76.21	209.85	10.5	0.5	69.616	19.415	60.77	80.185	18	18.5	60.654	45.005	34.425	79.43	50.5	34	31.614	21.655	25.045	46.7	56	56.5	77.199	99.175	45.825	145
51643	1	Bilateral CP	Both	100.702	144.48	52.47	196.95	48.5	2	96.235	138.32	58.63	196.95	36.5	2	110.035	107.09	74.86	181.95	89	100	130.587	133.315	63.635	196.95	12.5	2	78.97	17.44	68.59	86.03	14.5	20	93.481	31.7	75.2	106.9	49.5	40.5	88.434	27.16	70.985	98.145	57	54.5	116.81	58.025	85.325	143.35
51642	1	Unilateral CP	Left	101.763	314.044	7.556	321.6	53	0	96.379	314.044	7.556	321.6	53	0	109.641	261.67	12.43	274.1	62	98	227.625	193.8	127.8	321.6	11	0	92.268	77.67	59.83	137.5	28	18	70.229	69.32	24.66	93.98	47	38	10.522	10.284	7.556	17.84	53	48	46.656	73.85	12.43	86.28
51639	1	Bilateral CP	Both	101.112	219.395	38.655	258.05	51.5	2	107.802	217.25	40.8	258.05	38.5	2	87.632	178.09	47.16	225.25	87.5	100	179.808	145.86	112.19	258.05	11	2	66.103	62.555	41.475	104.03	21.5	22	114.35	74.415	81.585	156	41	38	73.335	49.5	52.13	101.63	62	52	81.039	30.115	61.89	92.005
51633	1	Bilateral CP	Both	101.193	225.915	12.285	238.2	43.5	50	89.731	220.265	12.285	232.55	43.5	0	120.646	157.295	79.005	236.3	84	100	141.146	123.9	108.65	232.55	7.5	0	83.778	41.81	66.93	108.74	28.5	14.5	38.281	59.285	12.285	71.57	43.5	32.5	111.587	75.52	61.48	137	50.5	62.5	126.737	30.75	108.95	139.7
51626	1	Bilateral CP	Both	100.916	210.745	15.455	226.2	59	1.5	95.429	210.745	15.455	226.2	59	1.5	116.067	128.52	68.13	196.65	84.5	100	134.667	152.125	74.075	226.2	7.5	1.5	103.983	36.495	90.555	127.05	29	29.5	110.155	66.57	73.48	140.05	49.5	39.5	43.299	63.34	15.455	78.795	59	72	99.661	32.66	79.34	112
51625	1	Unilateral CP	Right	100.082	156.11	34.59	190.7	13	74	77.606	134.41	34.59	169	13	54	132.974	116.28	74.42	190.7	94	74	96.657	75.71	44.29	120	11	3	47.878	20.28	34.59	54.87	13	20	52.024	13.05	45.72	58.77	43	37	134.315	101.9	67.1	169	47	54	145.307	79.6	109.4	189
51622	1	Bilateral CP	Both	101.031	206.94	31.91	238.85	69	6	104.751	195.275	43.575	238.85	37	6	89.304	172.25	41.15	213.4	73	100	181.107	175.035	63.815	238.85	16	6	62.827	32.855	50.35	83.205	22	32.5	97.838	47.42	78.145	125.565	41.5	41.5	71.008	51.31	45.06	96.37	59.5	57.5	70.675	69.9	41.375	111.275
51618	1	Unilateral CP	Right	101.605	271.15	12.05	283.2	37	0	71.915	271.15	12.05	283.2	37	0	143.312	218.9	63.7	282.6	89	100	130.457	244.7	38.5	283.2	12	0	40.847	7.93	36.15	44.08	30	26	32.981	62.37	12.05	74.42	37	48	121.816	72.23	80.07	152.3	49	57	166.75	88.1	129.7	217.8
51615	1	Bilateral CP	Both	100.529	211.115	15.384	226.5	71.5	21	108.203	208.882	17.618	226.5	37.5	21	88.119	165.216	33.334	198.55	83.5	82.5	156.086	111.935	97.965	209.9	4.5	3.5	99.337	116.027	54.473	170.5	26	16	92.644	135.57	28.28	163.85	48.5	35.5	97.992	89.82	43.63	133.45	51	59	96.065	71.72	52.58	124.3
51604	1	Bilateral CP	Both	100.732	235.065	20.735	255.8	72	3	109.027	230.53	25.27	255.8	60	3	84.567	145.74	30.61	176.35	74.5	100	175.568	150.65	105.15	255.8	16	3	97.572	55.24	73.01	128.25	21.5	30.5	114.417	52.65	84.05	136.7	48.5	37.5	46.016	50	25.27	75.27	60	49.5	90.777	59.255	58.65	117.905
51599	1	Bilateral CP	Both	100.53	163.96	58.44	222.4	28.5	37	86.542	115.91	58.44	174.35	28.5	1.5	123.162	132.26	74.19	206.45	91.5	86	122.965	109.28	65.07	174.35	10.5	1.5	74.165	23.13	60.14	83.27	18	23	75.688	16.65	66.77	83.42	46.5	43.5	89.562	40.93	71.02	111.95	52.5	62	153.362	65.35	115.45	180.8
51598	1	Unilateral CP	Right	101.309	270.93	17.57	288.5	60	3	94.183	260.88	27.62	288.5	42	3	110.176	242.33	17.57	259.9	60	100	247.025	118	170.5	288.5	7	3	85.667	88.38	42.22	130.6	13	8	48.961	86.88	27.62	114.5	42	27	76.797	38.8	51.95	90.75	47	53	73.403	154.73	17.57	172.3
51592	1	Bilateral CP	Both	101.68	267.35	36.1	303.45	86.5	50	92.172	249.605	45.745	295.35	25	0	118.076	251.15	36.1	287.25	86.5	100	134.079	244.025	51.325	295.35	10.5	0	67.448	22.065	52.575	74.64	23	24	77.854	54.225	55.305	109.53	35.5	46.5	96.05	32.565	82.785	115.35	55.5	64	127.558	42.36	97.94	140.3
51589	1	Bilateral CP	Both	100.065	131.34	43.96	175.3	73	31	104.174	122.905	52.395	175.3	40.5	31	90.837	54.48	64.32	118.8	88.5	89	104.119	66.145	76.005	142.15	17	4	87.415	14.835	80.575	95.41	24	27	114.728	28.09	98.51	126.6	35.5	48	109.219	106.505	54.795	161.3	62.5	54	101.912	26.48	85.77	112.25
51585	1	Unilateral CP	Right	100.024	193.29	47.51	240.8	26	7	114.871	193.29	47.51	240.8	26	7	77.382	103.94	54.26	158.2	93	61	197.82	137.4	103.4	240.8	0	7	95.488	162.19	47.51	209.7	26	15	61.702	13.44	52.96	66.4	47	38	118.72	108.54	65.66	174.2	50	59	103.58	76.38	81.82	158.2
51576	1	Bilateral CP	Both	100.548	216.205	37.745	253.95	41.5	76	79.702	147.505	37.745	185.25	41.5	7.5	142.869	181.96	71.99	253.95	80.5	76	136.326	103.105	82.145	185.25	9	7.5	66.037	29.105	50.09	79.195	30	15.5	54.325	16.085	45.085	61.17	42	40.5	70.681	48.25	44.955	93.205	54	61.5	147.431	178.085	72.515	250.6
51569	1	Bilateral CP	Both	101.302	227.035	39.465	266.5	38.5	38.5	77.958	216.735	39.465	256.2	38.5	1	141.142	184.66	72.64	257.3	89.5	88	136.27	201.76	54.44	256.2	10.5	1	69.673	18.735	58.41	77.145	31.5	25.5	51.026	26.33	39.465	65.795	38.5	48.5	68.13	32.68	55.98	88.66	54.5	62.5	154.164	127.29	92.36	219.65
51568	1	Bilateral CP	Both	101.036	258.045	28.705	286.75	38	53.5	94.317	234.395	28.705	263.1	38	4	113.708	171.145	63.805	234.95	86.5	100	175.927	181.02	82.08	263.1	15	4	55.171	27.29	43.78	71.07	26	18.5	57.208	58.705	29.595	88.3	39	47.5	100.56	59.915	71.835	131.75	54	64	114.626	31.35	102.1	133.45
51565	1	Unilateral CP	Right	100.536	450.28	13.52	463.8	39	8	123.227	450.28	13.52	463.8	39	8	65.933	119.88	47.32	167.2	66	100	353.055	311	152.8	463.8	0	8	148.24	357.05	51.05	408.1	28	11	22.333	32.65	13.52	46.17	39	29	40.208	69.16	14.13	83.29	50	60	60.615	32.32	47.32	79.64
51562	1	Bilateral CP	Both	101.045	227.59	17.56	245.15	36	40	77.661	220.69	17.56	238.25	36	3	141.493	177.92	66.18	244.1	76.5	88	171.831	132.18	106.07	238.25	12.5	3	61.877	81.05	25.4	106.45	32	18	29.213	34.065	17.56	51.625	36	50	63.265	41.915	45.61	87.525	57	57.5	144.484	110.305	86.145	196.45
51560	1	Bilateral CP	Both	100.826	181.22	31.83	213.05	56	2	109.906	180.715	32.335	213.05	54	2	87.777	156.855	38.745	195.6	78.5	100	156.243	112.795	100.255	213.05	10.5	2	127.529	42.16	100.69	142.85	22	23	94.06	65.57	57.23	122.8	48	32.5	55.968	49	37.975	86.975	58	56	80.265	21.515	67.825	89.34
51554	1	Unilateral CP	Left	103.275	487.153	5.048	492.201	75	2	138.716	485.476	6.725	492.201	54	2	53.488	433.53	5.048	438.578	75	100	392.657	275.528	216.673	492.201	13	2	81.336	79.838	55.681	135.519	17	14	63.659	33.784	45.748	79.532	39	29	35.987	72.15	6.725	78.875	54	45	14.435	11.867	7.066	18.933
51546	1	Bilateral CP	Both	100.415	99.46	54.44	153.9	61	97	96.429	91.045	55.455	146.5	60	1.5	106.393	99.46	54.44	153.9	61	97	130.062	43.365	103.135	146.5	8.5	1.5	90.919	13.545	84.26	97.805	22	17	94.914	16.195	86.305	102.5	32.5	46	80.734	46.505	55.455	101.96	60	52	84.677	57.51	54.44	111.95
51539	1	Bilateral CP	Both	100.871	190.03	31.77	221.8	30.5	2	82.605	190.03	31.77	221.8	30.5	2	133.376	127.495	82.255	209.75	89.5	86	122.472	180.475	41.325	221.8	12.5	2	44.249	16.565	36.22	52.785	27.5	28.5	47.766	26.075	42.465	68.54	36.5	50	142.175	102.155	78.245	180.4	58	58	148.319	62.425	114.075	176.5
51537	1	Bilateral CP	Both	100.428	192.04	29.31	221.35	12.5	66.5	81.278	152.29	29.31	181.6	12.5	29.5	129.877	150.34	56.76	207.1	91	72.5	113.803	121.85	50.2	172.05	10.5	2.5	48.304	36.22	29.465	65.685	13	21	63.558	66.745	38.195	104.94	42.5	46.5	132.941	82.09	95.96	178.05	50.5	59.5	176.015	58.4	148.7	207.1
51536	1	Bilateral CP	Both	100.482	156.495	28.455	184.95	21.5	32	100.135	156.495	28.455	184.95	21.5	32	101.167	135.25	34.5	169.75	90	83.5	91.574	103.47	49.98	153.45	16.5	0	48.373	64.515	28.455	92.97	21.5	33	132.082	73.82	79.73	153.55	42	41	129.111	94.565	79.485	174.05	53	62	142.214	61.745	103.005	164.75
51529	1	Unilateral CP	Right	100.047	189.61	21.59	211.2	36	62	67.121	164.61	21.59	186.2	36	59	148.231	117.94	93.26	211.2	98	62	133.154	86.92	92.38	179.3	11	7	35.413	39.94	26.55	66.49	23	12	30.106	31.71	21.59	53.3	36	48	110.422	128.64	57.56	186.2	49	59	198.285	27.3	183.9	211.2
51520	1	Bilateral CP	Both	100.582	115.06	56.59	171.65	38.5	98.5	97.802	108.91	56.59	165.5	38.5	1	105.823	95.015	76.635	171.65	77	98.5	117.043	83.62	81.88	165.5	13.5	1	90.99	25.76	79.105	104.865	19	32.5	100.063	39.61	73.725	113.335	42	40.5	85.147	51.32	61.005	112.325	53.5	64.5	92.695	29.36	82.21	111.57
51516	1	Bilateral CP	Both	100.709	277.4	10.55	287.95	41	40.5	78.15	263.35	10.55	273.9	41	31.5	140.522	235.43	44.32	279.75	90.5	89.5	123.459	165.49	50.11	215.6	11	3	61.396	31.022	42.328	73.35	23	18.5	26.389	46.67	10.675	57.345	40.5	41	132.453	186.335	24.315	210.65	50	60	180.063	74.5	154.4	228.9
51510	1	Bilateral CP	Both	100.522	115.815	50.685	166.5	71.5	51	105.396	105.56	59.69	165.25	69	2.5	88.862	101.33	56.67	158	74	100	115.717	72.405	92.845	165.25	16	2.5	107.69	16.38	98.67	115.05	23	34	116.631	19.6	105.6	125.2	37.5	48	85.201	60.21	59.69	119.9	69	51	64.259	17.625	56.67	74.295
51504	1	Bilateral CP	Both	102.348	381.585	22.965	404.55	51.5	1.5	105.929	381.585	22.965	404.55	51.5	1.5	94.97	322.88	34.92	357.8	79.5	100	232.715	277.15	127.4	404.55	16.5	1.5	110.163	62.88	78.77	141.65	26.5	23	42.063	44.88	28.12	73	50	34.5	35.552	22.955	23.37	46.325	52.5	63	47.952	21.23	36.505	57.735
51503	1	Bilateral CP	Both	100.389	141.914	49.878	191.792	50	39.5	98.078	121.293	57.484	178.776	20	35	107.791	115.615	66.634	182.249	89	88.5	96.903	93.145	60.498	153.643	15.5	2	71.092	38.045	58.095	96.141	21	32.5	113.374	67.265	76.452	143.716	37.5	38	111.635	66.807	86.882	153.689	58.5	58	132.986	18.617	123.829	142.445
51493	1	Bilateral CP	Both	100.853	172.31	31.34	203.65	63	0	106.153	172.31	31.34	203.65	63	0	89.981	148.39	39.11	187.5	67.5	100	134.374	108.815	94.835	203.65	16.5	0	131.858	51.815	97.885	149.7	18.5	30.5	112.62	72.56	68.24	140.8	50	35	42.16	31.185	31.34	62.525	63	51	75.11	71.28	39.11	110.39
51492	1	Bilateral CP	Both	100.995	264.92	25.73	290.65	50	39.5	89.782	243.57	25.73	269.3	50	3	121.349	179.95	63.8	243.75	78	87.5	174.69	202.405	66.895	269.3	13.5	3	74.686	24.52	65.545	90.065	17	26	55.525	53.09	25.73	78.82	50	33.5	64.263	72.355	26.08	98.435	51	62	144.595	132.66	78.84	211.5
51489	1	Unilateral CP	Right	100.561	299.77	22.13	321.9	51	5	93.13	299.77	22.13	321.9	51	5	112.879	102.04	65.46	167.5	95	63	190.919	282.59	39.31	321.9	14	5	71.126	40.42	44.18	84.6	15	28	47.431	46.34	25.06	71.4	48	32	70.568	142.97	22.13	165.1	51	62	116.203	78.65	88.85	167.5
51486	1	Bilateral CP	Both	100.568	147.61	26.04	173.65	45	51	87.632	143.01	26.04	169.05	45	1	120.684	95.02	71.78	166.8	61.5	100	126.228	78.605	90.445	169.05	8.5	1	109.309	33.67	88.17	121.84	30	22	53.054	61.815	26.04	87.855	45	33.5	69.096	27.935	51.015	78.95	50	57	120.307	80.07	71.78	151.85
51483	1	Bilateral CP	Both	100.884	373.745	2.205	375.95	94	42.5	99.238	267.405	38.495	305.9	32	2.5	108.147	271.096	2.205	273.3	94	90.5	192.802	218.245	87.655	305.9	9	2.5	69.132	41.515	53.235	94.75	20	23	86.015	51.985	60.73	112.715	41	40	67.99	39.53	49.1	88.63	58.5	52.5	104.599	185.61	30.19	215.8
51481	1	Unilateral CP	Right	100.433	151.551	0.149	151.7	52	0	101.043	151.551	0.149	151.7	52	0	99.231	82.12	59.98	142.1	87	100	134.808	24.9	126.8	151.7	11	0	124.794	27.6	108	135.6	15	20	115.071	43.43	81.47	124.9	45	29	51.167	98.441	0.149	98.59	52	60	122.991	35.6	100.7	136.3
51479	1	Bilateral CP	Both	101.216	232.71	26.336	259.046	59	51	78.566	213.756	26.336	240.093	59	2	141.677	165.961	80.487	246.448	79	100	142.398	170.624	69.469	240.093	10.5	2	60.764	36.938	46.442	83.38	29	15	58.13	40.15	44.329	84.479	39.5	44.5	58.241	81.324	26.336	107.66	59	57	106.777	64.894	81.927	146.821
51474	1	Bilateral CP	Both	100.17	69.235	70.615	139.85	36.5	54	98.627	64.285	70.615	134.9	36.5	41	103.656	45.045	82.455	127.5	86	73	98.655	39.73	83.42	123.15	14	0	87.155	32.455	76.03	108.485	22	32.5	108.322	52.615	82.285	134.9	42.5	41	100.52	31.995	87.105	119.1	53.5	69	120.427	23.03	104.47	127.5
51468	1	Bilateral CP	Both	100.75	400.32	20.03	420.35	43.5	5	106.87	400.32	20.03	420.35	43.5	5	89.65	185.845	24.205	210.05	91	85.5	270.678	345.265	75.085	420.35	6	5	74.525	83.75	37.68	121.43	29	15.5	30.02	26.625	20.03	46.655	43.5	32.5	85.803	105.31	31.69	137	50	59.5	121.971	62.095	90.355	152.45
51466	1	Bilateral CP	Both	99.624	391.215	22.935	414.15	23.5	38	119.817	391.215	22.935	414.15	23.5	38	63.808	134.665	29.735	164.4	82.5	64	115.911	134.54	53.16	187.7	5.5	9	140.719	346.165	22.935	369.1	23.5	15.5	66.152	35.615	46.595	82.21	49	39.5	170.903	246.965	51.985	298.95	50.5	60.5	70.739	120.46	43.94	164.4
51465	1	Bilateral CP	Both	101.579	323.5	34.6	358.1	69.5	5	115.737	321.42	36.68	358.1	61.5	5	76.016	225.505	37.495	263	71	100	282.107	227.3	130.8	358.1	14	5	86.419	44.915	70.285	115.2	29.5	18.5	60.638	23.58	50.535	74.115	42	33.5	46.684	25.635	36.68	62.315	61.5	52	46.404	14.105	37.55	51.655
51464	1	Bilateral CP	Both	102.265	349.545	27.705	377.25	37	1.5	91.404	349.545	27.705	377.25	37	1.5	122.083	294.985	42.715	337.7	81.5	100	158.875	323.055	54.195	377.25	9.5	1.5	45.738	29.725	34.735	64.46	29	16.5	37.301	25.165	27.705	52.87	37	46	128.378	140.36	60.89	201.25	50	61	119.731	166.465	49.685	216.15
51458	1	Bilateral CP	Both	100.458	216.655	17.545	234.2	61	79	78.131	157.92	17.88	175.8	60.5	36.5	152.843	185.575	48.625	234.2	78	79	113.676	83.21	78.34	161.55	9.5	2	74.59	28.38	62.85	91.23	29.5	23	66.96	23.675	53.9	77.575	49.5	40.5	53.163	114.02	17.88	131.9	60.5	59.5	166.752	101.44	116.26	217.7
51454	1	Bilateral CP	Both	100.672	149.47	41.33	190.8	52	86	91.621	143.185	42.565	185.75	13	2	115.679	133.175	57.625	190.8	90	86	116.595	140.32	45.43	185.75	12	2	61.799	35.975	44.275	80.25	14.5	29.5	89.991	36.995	73.105	110.1	41	44.5	111.169	36.95	97.65	134.6	50.5	62	147.407	35.15	125.9	161.05
51452	1	Bilateral CP	Both	100.548	237.29	16.41	253.7	40.5	62.5	96.276	237.29	16.41	253.7	40.5	62.5	109.329	134.72	54.18	188.9	90.5	83	123.325	132.675	57.125	189.8	16	3	58.286	30.975	41.23	72.205	28	22	28.516	42.615	16.41	59.025	40.5	50.5	178.933	183.82	69.88	253.7	51.5	62.5	135.949	73.25	115.25	188.5
51442	1	Bilateral CP	Both	101.145	305.144	15.955	321.1	30.5	4	105.479	305.144	15.955	321.1	30.5	4	91.767	208.23	30.87	239.1	92	100	167.234	275.705	45.395	321.1	16	4	42.688	22.545	28.845	51.39	30.5	26.5	33.035	33.02	18.591	51.61	44.5	44	155.763	158.71	67.64	226.35	50.5	57	134.221	35.65	109.35	145
51440	1	Bilateral CP	Both	100.503	228.87	19.48	248.35	44	39.5	78.624	154.42	19.48	173.9	44	1.5	160.151	157.995	86.805	244.8	86	89.5	107.589	95.695	78.205	173.9	21.5	1.5	71.315	14.955	65.39	80.345	29.5	30	91.642	33.55	70.875	104.425	43	43.5	48.944	98.715	23.165	121.88	57	60.5	179.812	81.095	126.455	207.55
51438	1	Bilateral CP	Both	99.853	309.708	11.942	321.65	56.5	63.5	96.873	296.595	16.805	313.4	30	37.5	104.794	299.823	15.327	315.15	78	67.5	174.659	174.31	94.79	269.1	0	12.5	94.195	248.94	20.16	269.1	27.5	13.5	22.477	11.75	17.65	29.4	36.5	48.5	121.578	253.335	24.365	277.7	51	61.5	232.845	254.455	60.695	315.15
51436	1	Bilateral CP	Both	100.686	494.114	21.387	515.5	54.5	8.5	119.099	492.895	22.605	515.5	23	8.5	62.773	163.904	22.447	186.35	85.5	98.5	270.27	420.775	94.725	515.5	6	8.5	50.664	110.605	22.605	133.21	23	19	65.898	59.59	39.14	98.73	43	40	75.163	44.15	53.065	97.215	60	55	55.954	36.26	35.82	72.08
51433	1	Bilateral CP	Both	100.183	569.024	-11.424	557.6	40.5	41	118.82	565.074	-11.424	553.65	40.5	40.5	78.103	234.509	1.912	236.42	89	62	222.283	257.49	61.21	318.7	6	5.5	174.816	378.84	0.275	379.115	28.5	15	25.847	16.105	17.92	34.025	43.5	35	80.385	226.289	6.211	232.5	52.5	61	136.194	194.25	42.17	236.42
51430	1	Bilateral CP	Both	100.915	213.225	28.475	241.7	42	3	87.039	213.225	28.475	241.7	42	3	124.434	134.355	66.995	201.35	90	85.5	167.041	164.145	77.555	241.7	13	3	51.308	38.995	33.91	72.905	28	14	45.62	49.555	28.475	78.03	42	50	111.606	33.115	90.535	123.65	51	55.5	156.549	62.35	115.05	177.4
51425	1	Bilateral CP	Both	101.642	281.41	37.49	318.9	40.5	2	105.458	281.41	37.49	318.9	40.5	2	94.982	242.03	38.42	280.45	92	100	233.889	195.3	123.6	318.9	13	2	60.302	72.535	40.695	113.23	23	14	58.803	57.685	37.49	95.175	40.5	45.5	98.593	56.27	65.63	121.9	57.5	56	108.445	55.17	76.18	131.35
51415	1	Bilateral CP	Both	100.474	149.925	45.625	195.55	41.5	68	83.84	110.075	45.625	155.7	41.5	0.5	129.177	119.16	76.39	195.55	89.5	68	103.707	94.195	61.505	155.7	9.5	0.5	62.034	22.515	49.22	71.735	20	22	69.579	74.875	45.625	120.5	41.5	49.5	123.795	46.52	98.53	145.05	55.5	56.5	158.467	77.415	118.135	195.55
51414	1	Bilateral CP	Both	100.784	170.37	37.68	208.05	50.5	88.5	85.429	151.42	37.68	189.1	50.5	2	126.957	131.53	76.52	208.05	78.5	88.5	131.952	111.525	77.575	189.1	12.5	2	82.589	18.785	74.205	92.99	21.5	21	62.746	42.555	38.405	80.96	49.5	32	72.736	70.87	37.68	108.55	50.5	62.5	125.059	73.25	94.3	167.55
51405	1	Bilateral CP	Both	100.441	113.73	67.17	180.9	18.5	35.5	99.816	112.73	67.17	179.9	18.5	34	101.783	68.16	74.74	142.9	84	84	125.488	101.61	76.59	178.2	14	1.5	77.663	21.34	69.185	90.525	19.5	32.5	96.745	18.905	85.64	104.545	42	42.5	102.766	59.24	75.81	135.05	55	64.5	110.453	48.855	87.395	136.25
51383	1	Bilateral CP	Both	100.417	146.315	39.585	185.9	37.5	38	93.64	143.315	39.585	182.9	37.5	37	119.874	97.635	81.015	178.65	88.5	88	93.955	89.56	60.64	150.2	12.5	0	85.468	28.91	74.92	103.83	27	28.5	107.63	31.81	91.99	123.8	36	49	96.197	99.81	63.09	162.9	59	60	141.781	62.78	104.02	166.8
51349	1	Bilateral CP	Both	100.917	193.325	26.675	220	52	1.5	101.036	193.325	26.675	220	52	1.5	100.671	141.2	57.3	198.5	69.5	100	166.597	100.85	119.15	220	16.5	1.5	119.83	32.595	100.655	133.25	25.5	24	69.629	53.285	48.07	101.355	47.5	34	48.01	38.955	30.765	69.72	57	56.5	74.193	33.975	57.3	91.275
51347	1	Bilateral CP	Both	100.633	259.57	19.18	278.75	68.5	3.5	101.54	233.885	44.865	278.75	31.5	3.5	99.963	124.07	44.53	168.6	86	100	185.271	183.51	95.24	278.75	11.5	3.5	92.095	25.86	81.13	106.99	31	14	76.524	49.785	50.86	100.645	43	41.5	69.047	63.155	45.195	108.35	53	63	113.339	33.27	100.03	133.3
51327	1	Bilateral CP	Both	100.064	247.955	20.795	268.75	75	70	71.101	204.11	21.74	225.85	55.5	63	150.161	222.1	46.65	268.75	96	70	112.629	149.55	36.1	185.65	12.5	4	41.455	43.095	27.245	70.34	18	31.5	61.096	44.57	35.485	80.055	48.5	37.5	81.843	204.11	21.74	225.85	55.5	63	174.058	147.51	114.49	262
51313	1	Bilateral CP	Both	101.175	250.656	16.077	266.733	59.5	2	106.696	250.341	16.392	266.733	48.5	2	92.398	174.089	44.93	219.019	74.5	99.5	229.095	93.15	173.584	266.733	11	2	119.065	84.128	88.566	172.695	30.5	15	43.314	65.047	16.392	81.439	48.5	33	69.091	72.924	24.985	97.908	51	60.5	69.962	48.891	45.956	94.847
51312	1	Bilateral CP	Both	101.744	342.535	37.065	379.6	75	2	112.707	340.78	38.82	379.6	54	2	82.603	249.27	38.53	287.8	77	100	211.7	309.775	69.825	379.6	11.5	2	97.824	25.685	84.33	110.015	14	25	92.648	18.25	84.6	102.85	47.5	37	55.348	45.11	41.17	86.28	61.5	53	57.445	24.81	42.935	67.745
51301	1	Bilateral CP	Both	100.34	369.525	36.425	405.95	59.5	8.5	117.902	366.19	39.76	405.95	57.5	8.5	66.884	100.27	46.23	146.5	67.5	100	285.508	279.3	126.65	405.95	0	8.5	82.235	66.47	71.58	138.05	24.5	15	70.579	52.315	40.15	92.465	49.5	35	54.298	22.29	42.02	64.31	58.5	58	58.431	23.88	46.23	70.11
51300	1	Bilateral CP	Both	100.262	91.775	53.475	145.25	38	95.5	90.486	84.425	53.475	137.9	38	12.5	124.37	46.82	98.43	145.25	76.5	95.5	109.875	43.17	94.73	137.9	7	12.5	86.342	58.07	56.93	115	35.5	22.5	69.719	28.2	53.475	81.675	38	47	85.888	23.215	74.65	97.865	56.5	70.5	114.832	24.62	98.43	123.05
51292	1	Unilateral CP	Right	100.497	268.75	23.45	292.2	17	5	122.167	268.75	23.45	292.2	17	5	71.267	121.9	35.9	157.8	69	100	239.411	141.6	150.6	292.2	0	5	115.238	205.05	23.45	228.5	17	24	77.46	155.68	35.92	191.6	38	47	119.227	131.01	63.49	194.5	55	48	83.843	106.8	35.9	142.7
51275	1	Bilateral CP	Both	101.463	328.111	18.389	346.5	24	2.5	98.279	328.111	18.389	346.5	24	2.5	108.446	195.715	46.635	242.35	76	88.5	215.9	261.225	85.275	346.5	16	2.5	55.162	77.926	18.389	96.315	24	23.5	87.62	47.645	58.73	106.375	34.5	45	59.395	66.035	34.215	100.25	59	51.5	91.809	62.11	59.59	121.7
51255	1	Bilateral CP	Both	100.331	125.64	38.11	163.75	50	81.5	96.231	124.24	38.11	162.35	50	31.5	110.043	81.445	68.055	149.5	86	85	123.546	55.735	101.165	156.9	14	2.5	82.452	35.355	66.605	101.96	33	20	49.874	25.85	40.025	65.875	46	42.5	119.483	110.15	47.65	157.8	52.5	64.5	127.83	40.1	107.45	147.55
51247	1	Bilateral CP	Both	100.148	152.12	35.03	187.15	70.5	42	101.814	141.315	44.785	186.1	50	32	97.639	124.825	42.575	167.4	79	90.5	113.646	67.99	81.61	149.6	12	3	102.789	34.67	80.98	115.65	14	27.5	84.919	65.455	46.295	111.75	49.5	34.5	110.556	110.615	45.585	156.2	50.5	59.5	86.674	60.6	64.8	125.4
51240	1	Bilateral CP	Both	99.924	245.435	31.215	276.65	22	61	84.676	199.535	31.215	230.75	22	59	123.641	223.34	34.76	258.1	88.5	63.5	107.501	56.635	71.815	128.45	5	4.5	48.692	60.45	31.215	91.665	22	13	56.283	102.625	32.64	135.265	36.5	50	181.098	86.11	144.64	230.75	51	59	211.212	100.45	157.65	258.1
51235	1	Unilateral CP	Right	100.39	178.35	42.85	221.2	55	7	102.403	178.35	42.85	221.2	55	7	97.443	78.29	55.81	134.1	83	91	187.845	64.2	157	221.2	0	7	129.069	144.03	60.67	204.7	23	17	60.1	31.29	44.89	76.18	42	27	61.834	52.78	42.85	95.63	55	59	93.599	71.08	60.92	132
51198	1	Bilateral CP	Both	100.638	154.9	34.3	189.2	50	2	95.454	154.845	34.355	189.2	49.5	2	108.698	103.23	65.47	168.7	75.5	100	141.851	94.565	94.635	189.2	11	2	106.617	62.655	72.695	135.35	23	22.5	64.646	58.055	34.99	93.045	43.5	37.5	72.651	42.54	47.53	90.07	56.5	59	108.582	43.195	88.485	131.68
51194	1	Bilateral CP	Both	100.756	167.606	41.406	209.012	85	39.5	106.324	147.34	59.116	206.457	42.5	29	90.117	165.851	41.406	207.257	85	89	116.576	102.682	81.542	184.225	17.5	1.5	86.664	30.117	70.908	101.025	21	29	136.937	70.029	100.742	170.771	35.5	48	91.978	75.48	65.473	140.953	66	52	102.026	42.474	80.298	122.771
51192	1	Bilateral CP	Both	99.896	320.545	26.355	346.9	69.5	9.5	107.027	318.39	28.51	346.9	48.5	9.5	86.398	128.37	34.63	163	87	85	192.545	275.975	70.925	346.9	8	9.5	139.435	232.945	60.555	293.5	24	18	45.923	44.185	31.535	75.72	47	33	52.72	50.64	33.625	84.265	53	63.5	100.447	57.59	71.26	128.85
51171	1	Bilateral CP	Both	100.432	210.91	26.59	237.5	31.5	88	61.316	121.81	26.59	148.4	31.5	1.5	165.284	166.85	70.65	237.5	64	88	81.98	118.86	29.54	148.4	10	1.5	51.128	17.205	40.44	57.645	12.5	21.5	60.641	43.075	33.715	76.79	41	39.5	56.332	46.055	32.56	78.615	55	61	135.009	104.5	70.65	175.15
51170	1	Bilateral CP	Both	100.597	202.765	31.885	234.65	48.5	40.5	95.586	164.97	33.03	198	47.5	35.5	116.779	154.09	64.46	218.55	79.5	89	143.612	80.355	103.145	183.5	10	2.5	92.075	81.865	68.62	150.485	28.5	16	66.899	30.065	51.55	81.615	38.5	38.5	81.138	112.13	36.57	148.7	59.5	59	137.26	45.255	112.965	158.22
51156	1	Bilateral CP	Both	100.506	168.712	21.834	190.546	62	68	103.781	166.233	21.834	188.067	62	18.5	94.971	140.228	25.902	166.13	63.5	98	128.6	78.451	80.024	158.475	13	3	100.262	99.257	57.478	156.735	18	31.5	129.916	137.63	43.866	181.496	49.5	39	42.749	43.285	21.834	65.119	62	53.5	78.755	89.842	25.902	115.744
51155	1	Unilateral CP	Left	101.157	234.62	24.98	259.6	39	55	96.505	234.62	24.98	259.6	39	55	108.553	169.19	66.91	236.1	78	100	186.29	126.6	113.2	239.8	9	2	51.09	66.89	36.81	103.7	19	10	36.751	43.42	24.98	68.4	39	48	184.639	172.09	87.51	259.6	49	55	117.883	46.41	86.49	132.9
51153	1	Bilateral CP	Both	101.428	265.28	24.12	289.4	46	1.5	98.308	265.28	24.12	289.4	46	1.5	107.31	194.23	57.87	252.1	76.5	100	159.253	236.105	53.295	289.4	13.5	1.5	64.144	49.63	36.565	86.195	31	20	52.199	86.355	24.12	110.475	46	44.5	130.011	162.475	42.125	204.6	57.5	57.5	98.565	70.11	67.04	137.15
51128	1	Unilateral CP	Right	100.266	213.12	29.08	242.2	51	76	79.067	174.02	29.08	203.1	51	3	130.045	187.55	54.65	242.2	64	76	151.923	122.13	80.97	203.1	9	3	72.389	20.36	60.53	80.89	13	23	55.608	46.93	31.87	78.8	42	28	65.515	95.82	29.08	124.9	51	58	111.698	156.25	54.65	210.9
51120	1	Unilateral CP	Left	100.174	208.81	32.19	241	51	71	62.21	114.61	32.19	146.8	51	3	153.505	147.78	93.22	241	95	71	121.611	72.65	74.15	146.8	10	3	39.255	31.88	32.36	64.24	21	11	46.098	12.17	39.42	51.59	29	38	68.201	111.61	32.19	143.8	51	58	166.35	136	105	241
51100	1	Bilateral CP	Both	100.465	214.558	17.67	232.228	64	39.5	94.985	165.153	31.242	196.395	39	4.5	110.798	180.751	27.009	207.761	89	75.5	149.392	102.735	93.661	196.395	14	4.5	62.217	41.487	43.539	85.026	23	15	58.446	92.098	31.242	123.34	39	50	124.623	32.35	107.323	139.673	59	53	163.102	106.015	101.745	207.761
51084	1	Unilateral CP	Left	101.459	277.36	31.94	309.3	59	3	119.496	276.57	32.73	309.3	58	3	76.12	235.36	31.94	267.3	59	100	244.59	167.4	141.9	309.3	9	3	112.243	28.4	101.9	130.3	21	10	115.213	23.4	100.9	124.3	38	30	65.238	64.62	32.73	97.35	58	39	51.216	32.02	31.94	63.96
51056	1	Bilateral CP	Both	101.736	327.815	20.985	348.8	50	38.5	80.435	276.715	20.985	297.7	50	0	133.87	301.635	36.065	337.7	84.5	88.5	173.842	192.555	105.145	297.7	7	0	85.106	60.41	62.74	123.15	29	11	40.33	40.66	20.985	61.645	50	31	55.318	76.52	24.525	101.045	51.5	59.5	158.015	97.395	110.005	207.4
51053	1	Bilateral CP	Both	100.704	243.22	24.13	267.35	54	38.5	70.42	171.77	24.13	195.9	54	2.5	154.644	183.13	80.17	263.3	93	87	130.931	136.075	59.825	195.9	13	2.5	51.775	21.425	39.625	61.05	31.5	19.5	34.847	19.575	24.52	44.095	50	36.5	79.512	126.96	24.19	151.15	54.5	62.5	198.487	112.25	127.05	239.3
51048	1	Unilateral CP	Right	99.963	135.44	42.46	177.9	15	80	80.49	69.64	42.46	112.1	15	56	126.228	98.54	79.36	177.9	62	80	96.24	30.77	75.33	106.1	9	3	53.055	25.82	42.46	68.28	15	26	86.641	20.49	73.22	93.71	27	33	95.086	26.56	85.54	112.1	44	56	111.521	79.74	79.36	159.1
51046	1	Bilateral CP	Both	100.371	202.127	47.244	249.371	65.5	14	116.33	197.378	51.993	249.371	45	14	75.19	84.28	57.651	141.931	82.5	100	180.241	110.024	121.545	231.569	6.5	5	140.78	112.135	97.666	209.801	17.5	17.5	77.791	66.695	51.993	118.688	45	32.5	70.29	13.071	61.888	74.958	51	55.5	70.871	16.15	65.707	81.858
51042	1	Bilateral CP	Both	100.212	106.25	44.7	150.95	80	42.5	110.997	97.975	52.975	150.95	72.5	42.5	71.554	76.35	44.7	121.05	80	100	112.329	42.765	94.635	137.4	6	9	112.341	17.22	106.88	124.1	27	36.5	141.144	23.65	127.3	150.95	43.5	42.5	89.985	72.975	52.975	125.95	72.5	51	73.705	35.2	52.565	87.765
51029	1	Bilateral CP	Both	100.739	161.637	38.742	200.379	44.5	41	108.74	160.769	38.742	199.51	44.5	2	86.909	142.248	53.876	196.124	77	90.5	144.481	94.578	104.932	199.51	10.5	2	127.699	34.838	108.06	142.899	22.5	21	104.12	79.703	54.65	134.353	44	39.5	63.665	33.791	51.181	84.972	56	65	68.813	33.812	54.362	88.174
51017	1	Bilateral CP	Both	100.588	137.307	41.389	178.696	84.5	2.5	116.428	111.876	66.82	178.696	57.5	2.5	69.375	113.203	41.389	154.592	84.5	100	140.612	59.34	119.356	178.696	12	2.5	124.693	17.279	117.034	134.313	23.5	28.5	118.204	38.759	91.852	130.611	50	39.5	80.062	31.766	66.82	98.585	57.5	57	59.091	18.258	54.001	72.259
50991	1	Bilateral CP	Both	100.659	247.847	22.829	270.676	62.5	76.5	89.098	169.423	22.829	192.252	62.5	42	132.614	200.569	70.107	270.676	86	76.5	120.493	90.189	87.106	177.295	22	4.5	89.684	30.195	74.708	104.903	29.5	31	83.953	38.036	65.997	104.033	46	43.5	59.879	149.405	22.829	172.233	62.5	61	186.275	179.069	91.607	270.676
50980	1	Bilateral CP	Both	100.837	314.315	38.135	352.45	70	4	104.959	308.13	44.32	352.45	46.5	4	93.17	134.24	53.86	188.1	93.5	100	220.154	279.54	72.91	352.45	14	4	78.18	38.045	61.175	99.22	20	31	63.628	48.515	44.32	92.835	46.5	33.5	71.124	34.21	58.21	92.42	56	64.5	90.282	18.895	82.855	101.75
50975	1	Bilateral CP	Both	100.671	212.35	26.7	239.05	47	69	69.48	167.7	26.7	194.4	47	1	143.79	200.65	38.4	239.05	74.5	69	134.203	144.785	49.615	194.4	8.5	1	52.879	33.84	34.01	67.85	11	26	54.812	55.64	36.355	91.995	37	50	77.425	32.755	61.38	94.135	57.5	51.5	177.956	170.785	68.265	239.05
50970	1	Bilateral CP	Both	100.286	300.04	15.749	315.789	67	39.5	103.591	229.188	20.568	249.756	56	8	90.974	200.798	15.749	216.547	67	86.5	194.705	133.721	116.035	249.756	0	8	118.358	47.648	103.448	151.095	26.5	11.5	75.284	78.133	31.176	109.308	50	31	28.163	11.525	20.568	32.093	56	54.5	65.727	120.505	15.749	136.254
50965	1	Bilateral CP	Both	101.717	304.61	25.19	329.8	43.5	0.5	96.287	304.61	25.19	329.8	43.5	0.5	117.103	192.54	64.66	257.2	93	100	144.915	254.95	74.85	329.8	19	0.5	85.558	90.715	36.05	126.765	35	24	49.838	52.79	25.19	77.98	43.5	41.5	85.07	146.565	30.085	176.65	54	71	138.283	53.785	106.415	160.2
50962	1	Bilateral CP	Both	100.243	168.755	30.445	199.2	42	41	86.894	149.205	30.445	179.65	42	4.5	124.346	115.96	70.34	186.3	93.5	77	120.419	132.43	47.22	179.65	14	4.5	53.371	42.4	33.595	75.995	24	28.5	44.422	49.275	30.445	79.72	42	41.5	149.296	84.57	91.03	175.6	51	58.5	135.567	83.4	101.8	185.2
50961	1	Unilateral CP	Right	100.481	309.336	32.647	341.982	64	4	117.377	303.838	38.144	341.982	35	4	73.621	118.517	32.647	151.163	64	100	215.481	252.061	89.921	341.982	12	4	132.424	127.207	68.525	195.732	30	18	65.822	65.603	38.144	103.747	35	46	69.823	51.275	39.891	91.166	61	49	50.231	54.007	32.647	86.654
50947	1	Bilateral CP	Both	100.001	268.943	24.536	293.479	49	16.5	100.416	268.943	24.536	293.479	49	16.5	98.931	130.664	31.747	162.411	96	81.5	168.067	159.308	92.451	251.759	15	5	133.911	106.152	74.993	181.145	35	26	45.68	46.258	24.906	71.164	48.5	36	53.026	62.068	25.143	87.212	50.5	68.5	123.178	75.828	83.853	159.68
50938	1	Bilateral CP	Both	101.037	193.88	44.52	238.4	48.5	2	104.525	193.88	44.52	238.4	48.5	2	94.428	162.505	50.245	212.75	76	100	173.762	139.035	99.365	238.4	15.5	2	93.072	28.09	77.96	106.05	25.5	24.5	87.146	47.185	63.665	110.85	43.5	42.5	61.221	35.55	50.115	85.665	59.5	51	68.124	32.785	51.84	84.625
50933	1	Bilateral CP	Both	100.604	141.735	43.365	185.1	33	36	91.48	129.185	43.365	172.55	33	1.5	117.49	126.53	55.42	181.95	78.5	85	106.912	120.15	52.4	172.55	11.5	1.5	82.178	29.27	62.5	91.77	14.5	23	102.956	49.645	69.605	119.25	41	41.5	73.825	26.085	62.79	88.875	58.5	51	124.824	66.945	87.705	154.65
50928	1	Bilateral CP	Both	100.235	194.99	25.41	220.4	40	72	85.275	117.84	25.41	143.25	40	49.5	127.842	157.66	62.74	220.4	85	72	98.223	65.93	64.37	130.3	12.5	2.5	58.517	28.72	48.425	77.145	25	25.5	92.766	86.855	56.395	143.25	36.5	49.5	95.985	71.15	67.05	138.2	59	51.5	188.112	100.6	119.8	220.4
50925	1	Bilateral CP	Both	101.712	440.932	6.155	447.087	91	11	122.564	412.525	34.562	447.087	61	11	62.812	291.27	6.155	297.425	91	100	201.257	360.537	66.577	427.115	8.5	9.5	117.45	147.837	45.093	192.929	29.5	17.5	117.959	102.443	68.128	170.571	33.5	43.5	51.447	54.88	34.562	89.442	61	51	66.408	71.655	33.305	104.96
50917	1	Bilateral CP	Both	100.235	194.435	19.565	214	66.5	27.5	109.791	194.435	19.565	214	66.5	27.5	80.741	140.515	24.985	165.5	72.5	94	146.859	80.115	108.835	188.95	9	8.5	117.638	24.06	106.59	130.65	29.5	28.5	122.014	29.11	106.39	135.5	46.5	39	55.045	85.085	19.565	104.65	66.5	51	40.432	34.745	24.985	59.73
50916	1	Bilateral CP	Both	101.081	184.266	22.963	207.229	65	50	100.531	172.195	24.035	196.231	63	0	102.784	180.558	22.963	203.522	65	100	144.655	89.577	106.653	196.231	12	0	115.506	31.773	102.987	134.76	17.5	29.5	102.349	99.005	45.072	144.077	50	36	31.318	18.702	24.035	42.737	63	51	29.466	14.673	22.963	37.637
50910	1	Bilateral CP	Both	100.13	388.807	4.444	393.25	82	20.5	128.683	377.795	15.455	393.25	46	20.5	45.884	141.256	4.444	145.7	82	82.5	194.174	262.24	100.11	362.35	4	14	228.366	328.575	64.675	393.25	29	20.5	32.263	56.365	15.455	71.82	46	34.5	59.258	62.67	26.52	89.19	51	61.5	53.387	69.203	16.722	85.925
50898	1	Bilateral CP	Both	100.632	105.83	71.37	177.2	23.5	51	92.923	102.23	71.37	173.6	23.5	1	117.053	91.25	82	173.25	88.5	100	109.111	95.65	77.95	173.6	9	1	80.488	16.8	74.375	91.175	27.5	19.5	81.147	12.27	74.58	86.85	38.5	42	98	34.055	79.745	113.8	53	65.5	112.258	29.41	100.14	129.55
50886	1	Bilateral CP	Both	100.76	258.57	15.53	274.1	43.5	5.5	109.228	258.57	15.53	274.1	43.5	5.5	82.108	166.44	35.56	202	88.5	100	195.884	155.29	118.81	274.1	12	5.5	143.801	209.19	31.91	241.1	33	19.5	34.763	76.04	15.53	91.57	43.5	42	54.628	107.16	22.74	129.9	55.5	57.5	104.578	51.235	75.2	126.435
50884	1	Bilateral CP	Both	101.462	227.599	23.48	251.078	68.5	100	106.631	201.026	39.507	240.533	58	0	92.571	227.599	23.48	251.078	68.5	100	157.411	143.776	96.757	240.533	11.5	0	88.279	40.802	66.711	107.513	21	27.5	129.975	92.359	69.068	161.427	49.5	41.5	48.68	20.708	39.507	60.214	58	54.5	29.499	16.801	23.48	40.281
50878	1	Unilateral CP	Right	102.71	392.8	25.7	418.5	11	1	88.795	392.8	25.7	418.5	11	1	120.027	358.7	47.4	406.1	79	100	304.25	301.8	116.7	418.5	7	1	47.411	47.81	25.7	73.51	11	8	56.082	21.43	50.17	71.6	42	28	58.58	12.21	54.95	67.16	50	55	126.436	93.23	71.97	165.2
50865	1	Bilateral CP	Both	100.343	153.635	40.065	193.7	55.5	43.5	95.04	144.245	40.405	184.65	55	32	109.743	123.545	57.155	180.7	78.5	92	130.332	73.205	92.345	165.55	11	3	84.265	24.605	73.59	98.195	22.5	31.5	84.734	63.945	50.425	114.37	48	36.5	97.975	63.825	59.195	123.02	58	57	111.873	72.765	77.235	150
50864	1	Unilateral CP	Right	99.613	698.34	7.515	705.855	23	5	132.414	698.34	7.515	705.855	23	5	51.612	72.316	25.508	97.825	69	62	405.963	647.118	58.737	705.855	0	5	140.519	370.453	7.515	377.968	23	15	17.582	21.113	12.5	33.613	35	30	41.074	42.149	29.071	71.221	48	59	57.502	72.316	25.508	97.825
50858	1	Bilateral CP	Both	100.452	149.895	17.855	167.75	73	19	117.91	145.495	22.255	167.75	68	19	62.678	124.495	17.855	142.35	73	100	139.921	33.2	127.05	160.25	5.5	8.5	129.204	38.75	113.7	152.45	29	27.5	140.129	49.25	110.9	160.15	43	39	66.148	90.045	22.255	112.3	68	50.5	31.387	27.355	17.855	45.21
50841	1	Bilateral CP	Both	100.722	168.377	43.861	212.238	42.5	2.5	91.689	168.377	43.861	212.238	42.5	2.5	115.633	141.309	58.781	200.091	71.5	95.5	145.872	125.468	86.77	212.238	11.5	2.5	76.612	51.564	52.73	104.294	23	16.5	84.731	30.139	70.014	100.154	39.5	42.5	65.73	29.405	53.885	83.29	60	56	129.025	100.838	70.611	171.449
50830	1	Bilateral CP	Both	100.384	345.67	21.33	367	54.5	5.5	116.176	337.95	29.05	367	53	5.5	84.674	108.66	40.49	149.15	76	91	251.378	255.265	111.735	367	6	5.5	97.487	54.71	76.08	130.79	24.5	24.5	67.953	80.69	32.06	112.75	45	34.5	85.699	71.405	42.335	113.74	57	56.5	88.449	33.42	66.84	100.26
50818	1	Bilateral CP	Both	100.416	228.31	21.19	249.5	57	41.5	75.039	164.36	21.19	185.55	57	3	147.012	165.755	62.495	228.25	78.5	90	133.894	108.575	76.975	185.55	13.5	3	72.46	29.06	58.015	87.075	28.5	28.5	56.551	36.11	42.145	78.255	41.5	40.5	38.361	60.24	21.19	81.43	57	56.5	166.679	109.52	93.03	202.55
50815	1	Bilateral CP	Both	101.189	231.916	26.241	258.157	46	38.5	84.916	203.541	26.241	229.781	46	1.5	128.864	191.913	55.12	247.033	86.5	88	154.888	153.613	76.169	229.781	12	1.5	70.522	31.992	49.326	81.318	31	20.5	45.405	48.628	28.326	76.954	44.5	47	107.035	71.606	71.046	142.652	52.5	60.5	147.549	60.207	122.964	183.171
50813	1	Bilateral CP	Both	100.511	283.039	22.351	305.39	40.5	42.5	84.905	235.272	22.351	257.623	40.5	33	126.751	173.672	58.105	231.776	82.5	91	147.855	165.934	70.369	236.303	10	2.5	59.376	29.863	48.337	78.199	25	16.5	80.001	55.63	48.394	104.024	48.5	37	71.874	87.704	33.909	121.612	54.5	62	102.255	58.335	75.681	134.016
50812	1	Bilateral CP	Both	100.122	163.715	29.885	193.6	11	57.5	84.666	163.715	29.885	193.6	11	57.5	124.814	95.585	76.465	172.05	89	66.5	67.369	88.465	30.285	118.75	10	0	45.172	62.47	29.94	92.41	15.5	30.5	90.392	31.6	73.85	105.45	44	37	164.837	90.345	103.255	193.6	51	57.5	156.646	34.55	137.5	172.05
50807	1	Bilateral CP	Both	101.624	282.93	18.17	301.1	57	50.5	94.337	281.73	18.17	299.9	57	1.5	114.25	228.515	49.285	277.8	65	100	166.59	228.245	71.655	299.9	11	1.5	90.926	63.685	67.865	131.55	24.5	27	90.846	81.725	50.825	132.55	49.5	34	30.047	30.2	18.17	48.37	57	56.5	82.712	50.925	49.285	100.21
50788	1	Bilateral CP	Both	101.314	243.192	17.194	260.385	62	1.5	104.65	241.841	18.544	260.385	59	1.5	97.639	218.421	19.037	237.458	63.5	99.5	217.094	103.025	157.361	260.385	7.5	1.5	111.123	84.085	81.544	165.63	20	18	71.97	64.6	44.936	109.536	47	32	41.194	43.691	18.544	62.235	59	51	30.457	37.394	19.037	56.431
50785	1	Bilateral CP	Both	101.697	401.645	9.305	410.95	55	4	121.859	384.595	26.355	410.95	27.5	4	69.654	293.165	9.886	303.05	90.5	100	334.897	220.9	190.05	410.95	12	4	68.718	117.64	29.96	147.6	25.5	13	42.953	41.995	30.415	72.41	38.5	50	82.106	16.805	73.92	90.725	56	58.5	77.009	30.145	56.9	87.045
50766	1	Bilateral CP	Both	102.197	350.71	22.79	373.5	60	1.5	110.245	350.16	23.34	373.5	39	1.5	88.003	327.98	23.67	351.65	87.5	100	217.806	266.14	107.36	373.5	13	1.5	104.552	114.19	36.11	150.3	31	20.5	36.677	35.075	23.34	58.415	39	45.5	95.551	49.155	63.78	112.935	50.5	57	67.362	35.52	48.605	84.125
50759	1	Bilateral CP	Both	101.518	256.61	25.59	282.2	29	1.5	79.913	256.61	25.59	282.2	29	1.5	139.037	182.86	88.19	271.05	89	100	156.019	224.39	57.81	282.2	12.5	1.5	55.417	46.41	31.67	78.08	21	24	45.904	32.105	33.465	65.57	41.5	41.5	85.067	76.5	49.95	126.45	53	62.5	131.383	16.4	122.4	138.8
50747	1	Bilateral CP	Both	100.115	181.41	17.941	199.35	63.5	7.5	109.527	181.41	17.941	199.35	63.5	7.5	77.149	91.03	32.67	123.7	80	90.5	143.951	110.91	88.44	199.35	19.5	7.5	102.688	47.08	82.27	129.35	25.5	33	120.988	24.85	107.65	132.5	48	39	72.986	104.655	17.941	122.595	63.5	53.5	75.91	63.305	39.155	102.46
50740	1	Bilateral CP	Both	100.669	152.51	47.39	199.9	78	2	119.024	143.15	56.75	199.9	63.5	2	67.527	122.76	47.39	170.15	78	100	144.081	99.015	100.885	199.9	11	2	122.329	55.725	95.725	151.45	17.5	30	123.658	57.685	96.065	153.75	45	34	81.929	56.665	56.75	113.415	63.5	52	53.429	9.8	48.455	58.255
50731	1	Bilateral CP	Both	100.477	176.059	42.257	218.316	57.5	6	107.315	176.059	42.257	218.316	57.5	6	82.184	101.545	50.351	151.896	88.5	99	158.064	110.009	108.307	218.316	14.5	6	129.792	73.406	92.312	165.718	32.5	24	71.61	52.623	54.813	107.436	48.5	36.5	64.146	49.991	42.257	92.248	57.5	63.5	79.464	18.818	68.861	87.68
50730	1	Bilateral CP	Both	100.995	208.197	28.052	236.249	61	81	93.606	174.785	34.675	209.46	49	0.5	113.776	185.186	51.063	236.249	71.5	81	172.009	66.733	142.728	209.46	13.5	0.5	90.27	57.607	76.026	133.632	29	14.5	51.029	39.211	35.424	74.635	45.5	32.5	71.562	119.809	37.6	157.409	58	60	103.72	118.744	51.063	169.806
50729	1	Bilateral CP	Both	100.421	172.215	33.194	205.409	74.5	15	117.696	165.569	39.84	205.409	57	15	70.248	113.073	33.194	146.267	74.5	99.5	163.251	54.252	134.332	188.584	0.5	8	173.333	60.874	138.813	199.687	31.5	22.5	79.378	82.527	46.424	128.952	49.5	32.5	50.216	16.526	40.112	56.638	57.5	57	39.938	11.89	36.187	48.078
50711	1	Bilateral CP	Both	100.154	279.055	34.845	313.9	48.5	40.5	99.638	276.705	34.845	311.55	48.5	6.5	99.909	74.115	65.635	139.75	89	77.5	219.467	209.515	102.035	311.55	12.5	6.5	78.767	53.505	51.775	105.28	23.5	26.5	49.572	27.855	37.12	64.975	47	41	67.314	56.745	44.17	100.915	55	58	102.432	37.295	88.275	125.57
50710	1	Bilateral CP	Both	100.77	473.275	8.175	481.45	53.5	40.5	93.226	312.125	8.175	320.3	53.5	3.5	125.247	346.185	17.515	363.7	79	89	222.982	204.725	115.575	320.3	13	3.5	87.405	41.015	66.46	107.475	26.5	24	54.442	56.79	29.55	86.34	48.5	37	55.585	71.09	14.97	86.06	55.5	55	165.942	184.86	71.575	256.435
50699	1	Bilateral CP	Both	100.651	158.545	45.605	204.15	54.5	69	93.728	153.015	45.635	198.65	33	29.5	112.057	135.675	61.925	197.6	78	91	133.297	123.435	69.565	193	11	2	65.736	36.71	52.685	89.395	22	23.5	76.338	51.45	50.525	101.975	46	34	127.373	85.86	78.74	164.6	61.5	56	92.519	73.98	62.47	136.45
50674	1	Bilateral CP	Both	101.506	279.8	21.883	301.683	69.5	1.5	114.405	275.346	26.337	301.683	38	1.5	76.454	222.799	22.165	244.964	84	100	153.952	234.354	67.33	301.683	12	1.5	81.449	47.013	58.771	105.784	24.5	25	127.157	119.843	59.466	179.31	41.5	41.5	99.527	77.461	62.531	139.992	54.5	63.5	87.776	31.348	70.652	102
50672	1	Bilateral CP	Both	100.267	234.62	17.48	252.1	53.5	38.5	91.466	190.36	32.39	222.75	28	35.5	116.74	210.855	23.745	234.6	93	71	145.855	157.15	61.65	218.8	6.5	4.5	54.167	44.605	35.905	80.51	18	22	67.254	57.46	41.005	98.465	38.5	48.5	115.147	97.37	77.53	174.9	52	64	217.206	47.45	187.15	234.6
50670	1	Bilateral CP	Both	100.602	383.27	21.33	404.6	62	5.5	114.139	381.265	23.335	404.6	61	5.5	76.906	113.015	31.035	144.05	65	100	251.929	334.96	69.64	404.6	14	5.5	70.811	27.975	59.73	87.705	19	23.5	89.047	24.795	79.775	104.57	35.5	40.5	54.642	70.915	23.335	94.25	61	50.5	58.619	58.2	31.035	89.235
50664	1	Bilateral CP	Both	100.458	150.035	31.115	181.15	85	2.5	110.838	118.885	62.265	181.15	44.5	2.5	84.221	119.335	31.115	150.45	85	80.5	131.969	85.805	95.345	181.15	5	2.5	122.499	33.415	101.985	135.4	21.5	24.5	76.227	44.69	62.265	106.955	44.5	32	129.133	69.44	83.26	152.7	51	59.5	121.329	41.34	105.06	146.4
50652	1	Bilateral CP	Both	100.43	126.469	37.951	164.419	61.5	27.5	108.474	126.469	37.951	164.419	61.5	27.5	84.8	84.634	54.54	139.174	74.5	100	120.334	66.928	92.809	159.737	9.5	9	116.572	38.359	102.473	140.832	23	28	138.306	48.584	109.805	158.389	45.5	40.5	60.543	71.47	37.951	109.421	61.5	51	61.83	12.641	54.54	67.181
50649	1	Unilateral CP	Right	100.752	190	27.7	217.7	66	2	82.834	184.48	33.22	217.7	52	2	126.974	150.8	27.7	178.5	66	81	156.956	155.2	62.5	217.7	11	2	53.496	24.66	41.04	65.7	29	19	85.531	90.73	39.47	130.2	30	41	48.674	52.99	33.22	86.21	52	59	70.103	111.7	27.7	139.4
50637	1	Bilateral CP	Both	100.519	187.44	39.66	227.1	36	76.5	81.852	140.69	39.66	180.35	36	30	130.196	166.81	60.29	227.1	91.5	76.5	116.522	94.205	71.445	165.65	10.5	1	51.304	27.59	39.99	67.58	17.5	21	85.305	26.03	70.82	96.85	40.5	44.5	95.157	97.525	54.525	152.05	53.5	60.5	123.221	121.795	80.955	202.75
50619	1	Bilateral CP	Both	100.951	302.134	18.671	320.806	64.5	41	85.682	219.855	19.669	239.524	64	1.5	136.596	259.804	20.015	279.819	69	89.5	131.848	175.532	63.992	239.524	14.5	1.5	65.778	37.66	50.774	88.434	21	32	90.686	50.318	57.459	107.777	49.5	40	63.517	80.926	19.669	100.594	64	58	120.776	194.514	20.015	214.529
50611	1	Bilateral CP	Both	103.221	464.779	27.29	492.07	46.5	1.5	106.126	464.779	27.29	492.07	46.5	1.5	97.832	391.681	40.351	432.032	73	100	255.01	418.169	73.901	492.07	11.5	1.5	70.558	69.199	40.902	110.101	26.5	23	60.246	32.114	44.664	76.778	35	37	49.227	32.018	32.959	64.977	57	54.5	52.729	14.82	44.437	59.257
50607	1	Bilateral CP	Both	100.499	194.09	31.86	225.95	63	59.5	90.549	131.085	35.615	166.7	35.5	24.5	118.409	176.915	43.485	220.4	89.5	86	105.704	99.605	62.195	161.8	11	1.5	71.036	40.47	46.46	86.93	22.5	20.5	89.946	94.77	36.3	131.07	36	39.5	105.662	56.925	84.175	141.1	54.5	58	184.896	77.3	134.3	211.6
50600	1	Bilateral CP	Both	100.219	294.78	24.82	319.6	90.5	17	117.579	284.67	34.93	319.6	53	17	59.136	113.03	24.82	137.85	90.5	85.5	209.516	226.39	87.41	313.8	10.5	16.5	102.069	97.11	73.22	170.33	28.5	20.5	53.107	36.41	36.365	72.775	48	36.5	82.461	123.56	36.59	160.15	55	67.5	75.695	76.99	51.81	128.8
50589	1	Bilateral CP	Both	100.539	169.935	29.315	199.25	55.5	35	88.597	167.235	29.315	196.55	55.5	34	123.505	107.445	83.405	190.85	91	67.5	149.544	95.155	99.995	195.15	16	5	71.752	39.63	54.395	94.025	30	19.5	53.309	19.84	41.65	61.49	47.5	36	77.878	147.985	29.315	177.3	55.5	65.5	154.309	72.32	118.53	190.85
50573	1	Unilateral CP	Right	100.573	186.89	20.41	207.3	64	94	98.735	128.34	39.96	168.3	50	0	103.156	186.89	20.41	207.3	64	94	120.705	75.13	93.17	168.3	8	0	118.968	38.9	101.7	140.6	23	16	94.302	92.67	41.53	134.2	48	32	44.546	9.4	39.96	49.36	50	55	30.587	27.7	20.41	48.11
50566	1	Bilateral CP	Both	100.518	155.995	30.905	186.9	55	3.5	99.957	155.995	30.905	186.9	55	3.5	101.937	98.185	62.315	160.5	75.5	100	142.167	95.25	91.65	186.9	12.5	3.5	80.549	78.555	50.525	129.08	22.5	23	124.619	101.49	58.61	160.1	50	36.5	43.355	31.48	30.905	62.385	55	62	92.102	70.295	63.305	133.6
50561	1	Bilateral CP	Both	100.843	182.068	43.302	225.37	66.5	3.5	102.892	177.985	47.386	225.37	34.5	3.5	97.641	151.997	46.033	198.03	84.5	88.5	172.344	120.623	104.748	225.37	11.5	3.5	78.192	43.105	62.283	105.388	21	21	76.662	27.35	63.382	90.732	45.5	40	115.466	47.06	84.943	132.003	57	60	111.765	43.327	90.848	134.175
50551	1	Bilateral CP	Both	102.181	371.363	12.457	383.819	76	2	127.534	366.162	17.658	383.819	61	2	57.554	313.143	12.457	325.6	76	100	253.797	232.68	151.139	383.819	10.5	2	134.675	70.183	102.346	172.529	24.5	19.5	94.978	73.564	59.168	132.732	50	34	30.197	36.461	17.658	54.119	61	51	17.284	4.626	14.927	19.554
50548	1	Bilateral CP	Both	100.29	337.073	14.96	352.033	29.5	52	100.87	317.089	14.96	332.049	29.5	15.5	96.972	94.437	49.591	144.028	92.5	75	75.543	101.152	27.882	129.034	11.5	2.5	132.231	243.825	19.925	263.75	18.5	29.5	97.063	155.465	47.338	202.803	44	32.5	84.585	86.158	32.072	118.23	53	55.5	115.389	52.109	91.92	144.028
50542	1	Bilateral CP	Both	100.72	220.603	10.098	230.7	56	39	95.066	203.653	10.098	213.75	56	2.5	117.435	157.005	55.745	212.75	78.5	87.5	155.241	100.675	113.075	213.75	11	2.5	107.926	21.745	98.855	120.6	23	20.5	70.126	72.028	26.648	98.675	49	33.5	57.856	85.655	14.91	100.565	57.5	57	116.1	42.745	93.275	136.02
50538	1	Bilateral CP	Both	100.582	250.177	23.346	273.523	45.5	38	85.709	222.069	23.346	245.415	45.5	31	124.804	150.929	61.597	212.526	92.5	68.5	160.148	136.031	80.769	216.799	12	1.5	53.545	33.938	38.636	72.574	31	13	39.388	32.912	24.426	57.338	35.5	43.5	121.426	141.969	48.031	190	51	61	162.553	84.005	128.521	212.526
50526	1	Bilateral CP	Both	101.003	195.98	28.82	224.8	38	86.5	88.213	174.83	28.82	203.65	38	1	124.095	169.77	55.03	224.8	89	86.5	140.475	111.9	91.75	203.65	10	1	65.359	53.885	49.995	103.88	26.5	14.5	56.307	97.53	28.82	126.35	38	50	105.969	71.915	72.085	144	62.5	52.5	167.483	120.315	89.935	210.25
50517	1	Bilateral CP	Both	100.154	139.964	44.257	184.221	71	8	118.443	115.8	68.421	184.221	57.5	8	69.818	72.24	44.257	116.498	71	100	155.082	75.318	108.903	184.221	6	8	118.851	71.703	97.637	169.339	23	22	121.518	43.41	89.726	133.136	50	39.5	73.79	14.997	68.421	83.418	57.5	51	56.512	31.288	44.257	75.545
50514	1	Bilateral CP	Both	100.9	258.89	26.56	285.45	44	3.5	100.708	258.89	26.56	285.45	44	3.5	99.652	150.75	50	200.75	84	100	171.275	201.97	83.48	285.45	17.5	3.5	80.186	40.805	52.805	93.61	34	21	36.21	23.055	26.56	49.615	44	43	105.252	118.62	36.83	155.45	51	64	107.546	59.315	74.185	133.5
50512	1	Bilateral CP	Both	101.471	269.64	29.56	299.2	55	18	109.565	269.64	29.56	299.2	55	18	86.625	223.01	45.39	268.4	69	100	163.847	235.89	62.56	298.45	14.5	2	96.733	101.11	60.89	162	16.5	31.5	128.408	118.325	64.275	182.6	49	35	46.379	36.42	29.56	65.98	55	62.5	58.6	30.015	45.39	75.405
50504	1	Bilateral CP	Both	100.515	230.185	36.715	266.9	57.5	5	103.807	222.36	44.54	266.9	24	5	98.104	99.31	52.99	152.3	89.5	100	189.18	169.035	97.865	266.9	6.5	5	69.973	91.885	44.54	136.425	24	13.5	77.482	35.21	61.33	96.54	42.5	50	109.183	22.37	95.78	118.15	56.5	59	106.628	29.875	93.325	123.2
50498	1	Bilateral CP	Both	100.303	121.29	43.41	164.7	50	39	98.223	105.39	43.41	148.8	50	2.5	103.782	76.495	75.155	151.65	66.5	87.5	132.103	35.55	113.25	148.8	7.5	2.5	111.93	44.19	92.51	136.7	32	15	69.751	45.81	44.105	89.915	49.5	33	80.269	55.125	46.17	101.295	51	60	104.708	74.095	75.155	149.25
50497	1	Bilateral CP	Both	101.94	451.6	20.7	472.3	66.5	3	119.799	448.55	23.75	472.3	41.5	3	72.887	283.865	22.535	306.4	85.5	100	302.796	349.59	122.71	472.3	11.5	3	83.039	74.495	48.58	123.075	25	14.5	51.816	55.1	23.75	78.85	41.5	41.5	98.085	33.425	76.06	109.485	56.5	57	74.454	42.505	51.79	94.295
50492	1	Bilateral CP	Both	102.031	417.735	21.915	439.65	45	1.5	109.842	409.52	30.13	439.65	7.5	1.5	86.154	287.265	26.285	313.55	85.5	100	158.086	409.52	30.13	439.65	7.5	1.5	66.548	33.545	46.615	80.16	32	21.5	83.332	59.55	48.215	107.765	40.5	45.5	123.408	126.575	63.125	189.7	54.5	65.5	106.71	86.995	76.355	163.35
50487	1	Bilateral CP	Both	101.522	239.693	38.137	277.83	51.5	7.5	102.047	239.693	38.137	277.83	51.5	7.5	100.34	209.652	46.976	256.628	69	100	180.896	160.212	117.618	277.83	11.5	7.5	99.695	58.093	87.066	145.159	21.5	24.5	65.604	61.769	40.32	102.089	50	34.5	62.984	45.215	40.1	85.314	52.5	62.5	73.073	62.358	46.976	109.334
50473	1	Bilateral CP	Both	101.285	189.141	46.248	235.389	47.5	50	102.114	177.492	46.248	223.74	47.5	0	99.811	178.088	55.651	233.739	85.5	100	152.533	123.674	100.066	223.74	9.5	0	110.797	42.202	87.949	130.15	29.5	18	68.918	47.819	46.248	94.067	47.5	33.5	89.522	55.577	54.78	110.357	51	60	99.528	29.554	83.204	112.758
50467	1	Bilateral CP	Both	100.543	152.36	38.39	190.75	88	2.5	114.067	127.49	63.26	190.75	66.5	2.5	72.96	122.06	38.39	160.45	88	100	145.199	67.4	123.35	190.75	11.5	2.5	119.204	32.805	100.045	132.85	29.5	30.5	115.812	16.935	109.115	126.05	45	45	79.755	52.79	63.26	116.05	66.5	51.5	70.937	22.605	60.39	82.995
50462	1	Bilateral CP	Both	101.075	218.007	13.342	231.35	73	2	120.647	204.41	26.94	231.35	64.5	2	64.941	205.558	13.342	218.9	73	100	176.625	93.3	138.05	231.35	12.5	2	135.315	11.65	130.9	142.55	25	29	117.331	64.065	83.285	147.35	47.5	37	46.07	51.585	26.94	78.525	64.5	51	19.138	17.093	13.342	30.435
50459	1	Bilateral CP	Both	100.31	176.53	34.82	211.35	57	87.5	89.827	133.23	40.67	173.9	18.5	3	118.449	167.47	43.88	211.35	92	87.5	123.165	107.46	66.44	173.9	10.5	3	61.154	32.57	46.235	78.805	20	16.5	89.55	52.2	65.95	118.15	32	43.5	103.598	46.05	75.85	121.9	54	56.5	144.725	62.3	111	173.3
50441	1	Unilateral CP	Left	101.54	397.65	10.85	408.5	38	3	117.432	397.65	10.85	408.5	38	3	78.283	223.7	33.2	256.9	83	100	345.4	124.6	283.9	408.5	11	3	85.089	234.92	23.48	258.4	29	12	16.768	22.64	10.85	33.49	38	48	95.536	95.45	40.55	136	49	59	89.899	80.37	58.13	138.5
50438	1	Bilateral CP	Both	100.308	179.015	36.535	215.55	59	74.5	89.578	112.23	39.97	152.2	58.5	2.5	119.697	165.06	50.49	215.55	64.5	74.5	108.281	86.365	65.835	152.2	11.5	2.5	85.444	39.145	69.405	108.55	16.5	31	102.016	54.585	69.065	123.65	50	35.5	59.073	32.4	39.97	72.37	58.5	55.5	137.236	165.06	50.49	215.55
50437	1	Bilateral CP	Both	100.13	98.215	56.435	154.65	76.5	42.5	100.301	90.115	62.635	152.75	51	35.5	99.433	77.46	61.19	138.65	93.5	91	112.069	48.27	95.03	143.3	15	11.5	104.186	28.045	87.505	115.55	36.5	25.5	75.559	19.83	66.665	86.495	46	44	99.51	84.79	66.46	151.25	58	69.5	116.581	36.025	101.425	137.45
50434	1	Bilateral CP	Both	100.781	171.01	37.04	208.05	47.5	100	97.564	149.91	37.04	186.95	47.5	2.5	105.644	138.795	69.255	208.05	75.5	100	174.255	31.85	155.1	186.95	10	2.5	110.225	65.355	83.945	149.3	23	11	56.936	43.045	37.595	80.64	46.5	30.5	71.967	34.885	51.895	86.78	50.5	59	92.685	28.575	79.39	107.965
50414	1	Bilateral CP	Both	100.633	134.28	55.67	189.95	11.5	1.5	98.138	134.28	55.67	189.95	11.5	1.5	104.933	100.315	65.685	166	90.5	100	127.715	132.44	57.51	189.95	11	1.5	76.862	39.665	57.65	97.315	12.5	30.5	101.198	32.135	83.99	116.125	40.5	37.5	99.199	18.51	87.89	106.4	54.5	54	115.466	37.38	93.72	131.1
50412	1	Bilateral CP	Both	101.934	555.272	32.618	587.89	59.5	3	129.389	553.248	34.643	587.89	54	3	50.729	222.679	34.049	256.728	77	100	262.683	519.38	68.511	587.89	10.5	3	131.912	23.53	119.389	142.919	33	26.5	67.287	72.671	37.298	109.969	48	34	44.453	16.31	36.691	53	62.5	53.5	37.245	5.832	34.144	39.976
50403	1	Bilateral CP	Both	100.899	253.581	6.319	259.9	64.5	4	120.901	253.257	6.643	259.9	60	4	64.789	191.461	7.29	198.75	66	100	192.91	138.2	121.7	259.9	14	4	130.695	56.79	98.61	155.4	21.5	22	124.591	82.54	70.21	152.75	49.5	36.5	21.696	55.742	6.643	62.385	60	51.5	14.655	18.91	7.29	26.2
50385	1	Bilateral CP	Both	100.159	131.454	41.464	172.918	28.5	46.5	107.342	131.454	41.464	172.918	28.5	46.5	86.609	49.963	65.765	115.728	81.5	100	124.252	35.868	106.656	142.524	7.5	9.5	67.874	70.265	41.464	111.729	28.5	17.5	129.179	100.499	70.478	170.976	34	45.5	108.851	60.728	76.71	137.438	63	52	84.016	20.803	73.317	94.121
50378	1	Bilateral CP	Both	100.382	157.763	33.666	191.428	73.5	68	87.902	128.157	35.391	163.548	47	58.5	122.614	143.18	48.248	191.428	92.5	68	104.71	61.8	78.777	140.577	11	1.5	95.605	45.878	69.992	115.87	26.5	23.5	56.388	58.763	38.122	96.885	45.5	41.5	100.953	95.256	68.291	163.548	58.5	58.5	164.082	64.064	127.364	191.428
50373	1	Bilateral CP	Both	101.004	194.295	32.959	227.254	65.5	15	106.999	192.709	34.545	227.254	64	15	89.566	175.904	33.421	209.325	66	100	162.054	95.778	116.806	212.584	8	1	120.552	30.35	106.768	137.118	18.5	20.5	96.328	44.719	71.012	115.731	50	37	48.501	34.038	34.545	68.583	64	51	49.847	33.4	33.421	66.822
50329	1	Bilateral CP	Both	101.474	357.275	19.275	376.55	51.5	2.5	98.338	357.275	19.275	376.55	51.5	2.5	107.082	210.33	48.02	258.35	76	100	208.669	305.3	71.25	376.55	12	2.5	81.365	30.55	63.665	94.215	21.5	21	57.429	59.23	30.34	89.57	47	34.5	65.86	76.815	43.585	120.4	59	59	123.75	102.06	69.14	171.2
50317	1	Bilateral CP	Both	102.297	370.77	39.08	409.85	26.5	51	97.311	358.92	39.08	398	26.5	1.5	110.469	298.605	57.645	356.25	65	100	223.823	317	81	398	11.5	1.5	68.359	39.45	52.735	92.185	22	15	59.049	35.04	46.005	81.045	45.5	42.5	72.375	21.33	60.505	81.835	58.5	52.5	65.113	25.97	57.645	83.615
50316	1	Bilateral CP	Both	101.441	286.56	16.19	302.75	63	2.5	111.832	286.56	16.19	302.75	63	2.5	80.971	241.825	17.475	259.3	78.5	100	204.132	178.9	123.85	302.75	15	2.5	115.159	20.305	106.895	127.2	23	32	103.44	69.32	61.93	131.25	49	34.5	25.321	38.15	16.19	54.34	63	50	26.78	15.59	18.12	33.71
50311	1	Bilateral CP	Both	100.817	176.15	46.15	222.3	83.5	1.5	103.697	163.3	59	222.3	57	1.5	95.836	148.05	46.15	194.2	83.5	85.5	151.926	134.405	87.895	222.3	13	1.5	85.472	12.66	79.685	92.345	22	23	109.494	35.23	88.37	123.6	41.5	44.5	69.597	27.755	59	86.755	57	51	93.294	56.33	64.23	120.56
50304	1	Unilateral CP	Right	100.006	174.01	50.09	224.1	24	53	101.152	174.01	50.09	224.1	24	53	98.108	112.07	50.13	162.2	81	68	109.71	101.08	52.52	153.6	11	4	56.503	26.69	50.09	76.78	24	30	76.338	59.95	54.75	114.7	43	48	186.314	79.8	144.3	224.1	49	53	147.867	47.6	114.6	162.2
50303	1	Bilateral CP	Both	100.907	161.034	35.109	196.143	69	50.5	113.509	155.463	38.829	194.292	64.5	1	73.315	158.082	36.519	194.601	70.5	100	138.446	82.322	111.97	194.292	13	1	129.965	25.42	116.859	142.279	19.5	30	118.703	20.231	107.705	127.936	50	35	68.786	67.057	38.829	105.886	64.5	51	46.757	22.651	36.519	59.17
50300	1	Bilateral CP	Both	101.801	258.724	33.302	292.026	35.5	99.5	80.718	244.75	33.302	278.052	35.5	0	137.861	213.172	78.854	292.026	75.5	99.5	114.233	240.94	37.111	278.052	9	0	69.339	62.05	37.616	99.665	23	21	67.926	58.739	43.144	101.883	43.5	44	74.949	54.479	57.745	112.224	55	57.5	116.34	46.494	87.646	134.141
50285	1	Bilateral CP	Both	99.938	190.03	26.62	216.65	34.5	74	80.308	145.88	26.62	172.5	34.5	63.5	134.508	151.245	65.405	216.65	96.5	74	83.038	94.135	31.615	125.75	14	3.5	53.996	50.825	28.545	79.37	15.5	32	102.882	50.6	72	122.6	41.5	46	83.333	135.895	36.605	172.5	55.5	63.5	197.266	36.95	179.7	216.65
50283	1	Bilateral CP	Both	100.289	148.92	30.03	178.95	58.5	21	93.562	148.92	30.03	178.95	58.5	21	112.172	104.645	59.005	163.65	80.5	94	117.884	93.565	72.885	166.45	10.5	3.5	83.2	30.205	71.55	101.755	19.5	31.5	115.252	70.795	78.755	149.55	48	38.5	51.388	52.365	30.03	82.395	58.5	51	92.129	63.61	64.49	128.1
50277	1	Bilateral CP	Both	102.269	436.483	14.817	451.3	44	1.5	97.806	436.483	14.817	451.3	44	1.5	110.643	282.175	28.875	311.05	94.5	89	245.402	383.78	67.52	451.3	12.5	1.5	64.381	58.22	41.81	100.03	21.5	23.5	46.451	91.293	14.817	106.11	44	37	52.666	51.795	20.585	72.38	55	58	103.768	99.075	67.775	166.85
50271	1	Bilateral CP	Both	100.934	188.029	26.104	214.133	57	50.5	100.57	185.681	26.327	212.008	52	1.5	101.761	152.718	46.011	198.729	74.5	99	160.681	100.223	111.785	212.008	12.5	1.5	102.431	20.056	95.116	115.172	25	16	87.69	88.104	34.828	122.932	49.5	37.5	54.736	43.108	34.866	77.974	53.5	57	79.91	16.489	73.558	90.048
50269	1	Bilateral CP	Both	101.733	238.202	38.668	276.87	60	100	92.62	220.388	42.509	262.897	42	0.5	116.287	224.48	52.39	276.87	85	100	147.547	188.549	74.348	262.897	7	0.5	85.458	109.838	49.853	159.69	28.5	13	65.854	77.551	42.509	120.06	42	49.5	96.95	58.956	73.037	131.993	53.5	54	107.241	68.324	76.901	145.225
50262	1	Bilateral CP	Both	101.438	333.585	12.215	345.8	49	2.5	126.606	333.585	12.215	345.8	49	2.5	60.737	234.915	23.235	258.15	79	100	270.474	138.55	207.25	345.8	8.5	2.5	173.872	131.16	115.99	247.15	31	13	44.179	94.63	12.775	107.405	47	32	30.602	41.97	19.175	61.145	54.5	61.5	52.153	39.16	35.385	74.545
50261	1	Bilateral CP	Both	100.862	230.39	17.11	247.5	68	39	74.02	219.465	18.985	238.45	43.5	2	139.285	221.26	20.14	241.4	92.5	75.5	177.906	160.8	77.65	238.45	8	2	36.549	29.54	28	57.54	23	9	34.478	65.17	18.985	84.155	43.5	50.5	161.856	94.85	104.55	199.4	51.5	57.5	152.629	101.35	111.9	213.25
50249	1	Unilateral CP	Left	101.001	187.96	28.24	216.2	53	100	112.556	183.86	28.24	212.1	53	2	84.769	182.34	33.86	216.2	68	100	188.833	59.5	152.6	212.1	11	2	94.449	56.15	80.25	136.4	23	12	117.159	68.21	69.69	137.9	47	38	51.439	69.72	28.24	97.96	53	58	74.748	92.64	33.86	126.5
50244	1	Bilateral CP	Both	101.049	191.085	28.715	219.8	72	50.5	122.271	182.305	37.445	219.75	58	1.5	65.864	188.435	28.715	217.15	72	100	164.27	105.685	114.065	219.75	10	1.5	112.128	38.08	98.92	137	19.5	22	151.4	68.4	101.9	170.3	50	43	49.444	50.395	37.445	87.84	58	51	33.118	11.705	28.715	40.42
50232	1	Bilateral CP	Both	100.496	216.39	26.61	243	60.5	50	95.182	152.07	29.83	181.9	46	8	112.745	210.765	32.035	242.8	69	84	152.688	64.815	117.085	181.9	6.5	8	125.995	112.495	59.155	171.65	33	17	42.728	17.88	34.155	52.035	37.5	42	54.887	37.585	36.235	73.82	59	63	68.722	94.98	32.035	127.015
50196	1	Bilateral CP	Both	100.407	319.461	16.556	336.017	79	4.5	131.625	269.808	66.209	336.017	41.5	4.5	47.376	118.574	16.556	135.131	79	100	229.081	210.48	125.537	336.017	10	4.5	99.863	83.16	67.078	150.238	27	15.5	122.708	60.734	86.271	147.005	32.5	39.5	107.307	58.162	72.509	130.671	59	59	38.735	50.81	21.704	72.513
50185	1	Bilateral CP	Both	99.935	355.63	16.57	372.2	83.5	29	132.664	319.07	53.13	372.2	38.5	29	44.474	92.06	16.57	108.63	83.5	63.5	190.948	205.525	81.125	286.65	5	5	83.738	62.535	53.475	116.01	23	24.5	149.933	139.77	83.88	223.65	33.5	47.5	125.802	118.545	82.355	200.9	59	57	61.626	68.875	39.755	108.63
50183	1	Bilateral CP	Both	101.975	408.74	6.56	415.3	73	3	98.37	399.25	16.05	415.3	38	3	108.062	331.14	6.76	337.9	93	87	267.179	313.86	101.44	415.3	11	3	64.793	104.565	23.385	127.95	19.5	17.5	47.917	57.65	25.88	83.53	40.5	40	55.604	42.625	38.54	81.165	52	59.5	126.958	99.635	73.665	173.3
50170	1	Unilateral CP	Right	100.895	335.698	20.072	355.77	40	5	109.034	335.698	20.072	355.77	40	5	89.462	159.472	40.9	200.372	69	100	304.252	157.47	198.3	355.77	0	5	86.913	214.845	38.73	253.575	24	10	58.126	94.759	20.072	114.831	40	31	59.981	97.511	32.938	130.449	51	58	81.24	99.107	40.9	140.007
50163	1	Bilateral CP	Both	100.755	166.857	30.374	197.231	75.5	65	108.053	154.596	37.455	192.05	62	15	87.238	142.311	30.374	172.685	75.5	100	141.255	85.349	91.804	177.154	13	1	103.581	61.067	77.837	138.903	24	23	121.9	93.012	72.251	165.264	41.5	39	55.939	53.84	37.455	91.295	62	51	51.464	39.95	32.57	72.519
50162	1	Bilateral CP	Both	100.587	320.825	17.68	338.505	74	6	133.423	318.753	19.751	338.505	63	6	42.441	138.23	17.838	156.068	75.5	100	265.154	193.013	145.492	338.505	7	6	132.992	90.442	114.93	205.372	26	19	103.784	54.493	73.492	127.985	50	37	43.262	52.72	19.751	72.471	63	51	23.597	11.442	19.058	30.5
50152	1	Bilateral CP	Both	100.773	169.045	35.505	204.55	60.5	1.5	90.417	167.855	36.695	204.55	60	1.5	120.538	151.82	37.83	189.65	67	89	125.65	127.565	76.985	204.55	12.5	1.5	87.554	25.805	72.63	98.435	19.5	28	94.114	74.85	53.05	127.9	49	40.5	53.435	28.67	36.695	65.365	60	61	99.118	128.42	37.83	166.25
50145	1	Bilateral CP	Both	100.73	193.785	38.215	232	39	39	95.043	189.435	38.215	227.65	39	3	111.311	158.625	43.425	202.05	81	87	158.753	149.495	78.155	227.65	13.5	3	72.516	48.45	49.25	97.7	32.5	19.5	49.745	24.68	38.215	62.895	39	48	103.922	63.93	65.61	129.54	51	63	124.406	115.475	78.875	194.35
50142	1	Unilateral CP	Right	100.596	135.98	30.52	166.5	56	0	110.962	135.98	30.52	166.5	56	0	87.167	133.66	30.94	164.6	57	100	140.89	43.4	123.1	166.5	6	0	129.8	55.5	105.9	161.4	25	11	110.454	16.33	99.77	116.1	41	33	71.458	66.53	30.52	97.05	56	42	56.829	41.31	30.94	72.25
50139	1	Bilateral CP	Both	101.152	193.07	50.23	243.3	88	51	103.09	189.78	52.97	242.75	39.5	1.5	97.987	184.87	50.23	235.1	88	100	154.116	173.865	68.885	242.75	12.5	1.5	66.074	37.26	53.35	90.61	23.5	31.5	112.829	41.59	87.41	129	50	43.5	93.181	48.655	70.395	119.05	53	56	95.885	35.215	80.56	115.775
50136	1	Bilateral CP	Both	100.694	166.435	34.315	200.75	43.5	85.5	81.281	141.585	34.315	175.9	43.5	0	132.878	128.985	71.765	200.75	75.5	85.5	135.993	79.5	96.4	175.9	11	0	83.379	38.61	62.095	100.705	27.5	15.5	49.238	41.82	34.315	76.135	43.5	33.5	69.653	63.57	41.59	105.16	55.5	57.5	111.064	65.935	90.235	156.17
50122	1	Bilateral CP	Both	100.354	170.37	28.33	198.7	54	71.5	88.574	131.22	28.33	159.55	54	26	119.263	160.76	37.94	198.7	72.5	71.5	120.455	59.69	91.46	151.15	11.5	2	90.261	25.595	79.185	104.78	23.5	23.5	76.056	75.48	48.92	124.4	40.5	40	70.318	88.49	31.46	119.95	55	56.5	144.74	113.47	85.23	198.7
50104	1	Bilateral CP	Both	100.805	238.14	31.252	269.392	76	3	118.593	212.302	57.09	269.392	55	3	70.938	151.17	31.252	182.423	76	100	189.118	171.727	97.666	269.392	11	3	95.739	20.6	86.059	106.659	16	22	117.302	40.612	93.383	133.995	31.5	45.5	80.998	67.242	57.09	124.333	55	56.5	56.699	57.039	37.07	94.11
50093	1	Bilateral CP	Both	101.133	210.56	40.79	251.35	41	2	89.381	210.56	40.79	251.35	41	2	123.294	153.105	72.295	225.4	87.5	100	172.548	147.145	104.205	251.35	14.5	2	75.103	54.7	47.725	102.425	32.5	15.5	44.623	12.675	40.79	53.465	41	41.5	75.211	65.59	49.9	115.49	58.5	61	124.745	51.77	105.23	157
50086	1	Bilateral CP	Both	100.649	215.382	21.289	236.671	53.5	44	77.027	182.213	21.289	203.502	53.5	22.5	144.032	175.676	60.314	235.99	79.5	82.5	130.924	93.461	84.807	178.269	13	2	62.469	35.829	48.814	84.643	25	22.5	79.953	100.875	29.737	130.613	49.5	38	49.722	78.735	26.764	105.499	55	64.5	114.771	85.437	87.864	173.301
50083	1	Unilateral CP	Left	100.567	164.77	43.63	208.4	67	2	120.953	138.01	70.39	208.4	51	2	70.734	110.67	43.63	154.3	67	100	162.944	98.6	109.8	208.4	8	2	136.9	40.4	116.3	156.7	9	14	126.573	11.2	120.6	131.8	29	25	85.085	54.61	70.39	125	51	40	55.163	35.06	43.63	78.69
50068	1	Bilateral CP	Both	100.345	98.355	58.945	157.3	47	97	95.136	76.855	58.945	135.8	47	0	112.519	76.245	81.055	157.3	75	97	108.678	49.295	86.505	135.8	21.5	0	87.337	14.17	81.045	95.215	26	29	99.611	33.23	82.12	115.35	43.5	44	82.906	39	69.355	108.355	65	54.5	92.339	17.915	81.055	98.97
50052	1	Bilateral CP	Both	100.022	148.146	49.501	197.647	17.5	63	88.577	147.552	49.501	197.053	17.5	62.5	120.688	88.689	81.729	170.418	86	65	70.57	46.328	53.437	99.765	10.5	0	63.891	40.182	49.527	89.709	18	32.5	99.332	37.427	76.061	113.488	42	42.5	129.315	119.354	77.699	197.053	54.5	62.5	154.868	33.836	136.582	170.418
50049	1	Bilateral CP	Both	101.267	271.626	23.555	295.182	83.5	1.5	112.812	255.936	39.245	295.182	54.5	1.5	69.125	205.83	23.555	229.385	83.5	100	147.668	205.715	89.467	295.182	7	1.5	95.274	51.016	73.618	124.635	34	26	124.375	114.769	63.628	178.397	44	47	80.521	84.623	45.607	130.23	73	51.5	46.157	31.721	31.622	63.343
50045	1	Bilateral CP	Both	100.347	222.865	26.085	248.95	56	42.5	106.568	209.735	27.865	237.6	26.5	22.5	90.033	145.625	48.225	193.85	94	86.5	162.933	129.43	90.72	220.15	6	7	116.301	193.915	35.135	229.05	24.5	22	74.802	39.615	59.6	99.215	42.5	41.5	80.393	18.795	68.915	87.71	51	60	110.693	45.88	82.025	127.905
50044	1	Bilateral CP	Both	101.026	196.256	24.143	220.399	46.5	55	97.303	189.897	24.143	214.04	46.5	5.5	112.343	137.094	71.306	208.401	90.5	90	161.48	94.112	119.928	214.04	23.5	5.5	77.408	76.875	41.019	117.894	36	25	50.509	26.063	38.954	65.017	44	46	67.692	78.766	27.41	106.176	64.5	64	119.984	49.691	88.317	138.008
50038	1	Unilateral CP	Left	100.896	156.912	35.394	192.306	60	1	119.808	155.289	37.017	192.306	54	1	78.284	151.661	35.394	187.055	60	100	172.732	36.465	155.841	192.306	6	1	130.865	32.952	117.133	150.085	24	14	125.877	21.861	114.167	136.028	36	30	67.843	77.089	37.017	114.106	54	38	45.497	23.802	35.394	59.196
50030	1	Bilateral CP	Both	99.871	339.01	14.19	353.2	18	78	55.45	139.46	14.19	153.65	18	57	172.851	314.17	39.03	353.2	95.5	78	81.381	84.855	34.19	119.045	11.5	3	19.357	19.38	14.405	33.785	18.5	21.5	33.187	38.815	23.515	62.33	36	50.5	125.124	76.72	76.93	153.65	51.5	57	170.297	235.435	78.765	314.2
50027	1	Bilateral CP	Both	99.957	117.57	47.83	165.4	37.5	68.5	85.802	103.235	52.315	155.55	15	57	121.761	87.84	69.81	157.65	82	79.5	76.436	42.355	55.92	98.275	10	1.5	61.489	15.9	53.215	69.115	15.5	23.5	91.94	44.055	67.045	111.1	38.5	40.5	130.485	66.19	89.36	155.55	56	57	114.872	48.645	94.055	142.7
55765	2	Bilateral CP	Both	100.224	293.812	21	314.812	39	6	98.719	293.812	21	314.812	39	6	102.519	122.894	37.563	160.457	75	72	241.732	186.563	128.249	314.812	5.5	6	100.138	124.812	51.092	175.904	30.5	16.5	30.837	34.493	21	55.492	39	36	48.643	38.183	28.389	66.572	51	60	126.611	86.64	73.074	159.714
55635	2	Bilateral CP	Both	100.321	110.015	72.307	182.322	85.5	7	110.647	106.695	75.627	182.322	37	7	83.674	65.784	72.307	138.091	85.5	100	162.303	52.054	130.268	182.322	0	7	117.923	70.792	87.367	158.159	30.5	14	84.678	16.415	75.627	92.043	37	45	87.404	14.921	77.905	92.826	61	56	76.086	3.772	74.084	77.856
55572	2	Bilateral CP	Both	100.079	203.568	34.661	238.229	49.5	73.5	85.874	187.878	34.661	222.538	49.5	5.5	121.246	197.56	40.669	238.229	89.5	73.5	173.276	109.13	113.408	222.538	5	5.5	74.285	44.058	57.701	101.76	23	12	54.097	32.312	34.762	67.074	49	35.5	61.745	54.734	36.068	90.803	50.5	59.5	155.339	138.487	97.526	236.013
55529	2	Bilateral CP	Both	100.511	258.16	30.84	289	48.5	4	92.149	258.16	30.84	289	48.5	4	115.608	81.861	80.481	162.342	84	91.5	165.265	227.717	61.283	289	13.5	4	88.838	25.775	72.815	98.59	20	31	60.492	56.353	37.118	93.47	46	34	52.477	76.928	31.836	108.764	56.5	64	107.492	46.767	85.56	132.327
55456	2	Bilateral CP	Both	100.207	251.162	24.017	275.178	50.5	9.5	108.134	251.162	24.017	275.178	50.5	9.5	88.011	90.596	34.435	125.031	61	89	204.762	136.455	130.875	267.33	0	8	124.347	56.53	97.987	154.517	16.5	12	81.284	97.181	24.988	122.169	49.5	32.5	30.336	8.701	25.006	33.707	51.5	60	63.062	67.609	34.435	102.044
55373	2	Bilateral CP	Both	100.477	133.557	41.605	175.161	71	52	110.608	128.896	45.428	174.323	41	4.5	85.821	122.553	42.143	164.696	72	100	157.657	38.957	135.367	174.323	4.5	4.5	92.428	79.523	60.684	140.207	22.5	20	126.529	82.113	78.051	160.164	50	34.5	65.78	37.037	51.455	88.493	55	54.5	82.149	42.942	63.175	106.118
55352	2	Bilateral CP	Both	100.777	279.809	39.754	319.563	50	5	94.134	279.809	39.754	319.563	50	5	112.087	128.659	61.259	189.918	86	100	211.739	240.905	78.658	319.563	13	5	77.684	25.011	64.058	89.069	15.5	25.5	53.575	29.087	40.05	69.137	45.5	36	53.264	36.603	43.544	80.147	58.5	58	95.915	28.315	79.093	107.409
55316	2	Bilateral CP	Both	99.958	158.627	42.359	200.986	82.5	5	108.808	156.038	44.948	200.986	34	5	73.572	64.673	47.276	111.95	93	79	123.317	131.976	69.01	200.986	4.5	5	116.615	20.944	103.535	124.479	32	32	111.008	21.541	101.179	122.719	45	45.5	85.314	70.367	59.693	130.06	68.5	62.5	88.888	39.368	72.582	111.95
55233	2	Unilateral CP	Left	99.775	564.621	16.599	581.22	98	5	140.161	563.104	18.116	581.22	41	5	49.518	85.61	16.599	102.209	98	61	405.544	468.581	112.639	581.22	0	5	187.111	341.771	22.003	363.774	26	8	22.158	11.168	18.116	29.284	41	47	52.41	29.501	34.899	64.4	48	55	70.581	71.982	30.227	102.209
55180	2	Bilateral CP	Both	100.226	195.694	30.403	226.097	68	4.5	116.34	191.292	34.805	226.097	59.5	4.5	71.884	92.331	34.463	126.794	71.5	100	175.816	105.517	120.58	226.097	0	4.5	119.21	42.491	102.868	145.358	25.5	22	116.301	57.183	78.295	135.478	50.5	42	48.125	39.697	34.805	74.502	59.5	51.5	52.465	36.463	34.463	70.926
55179	2	Bilateral CP	Both	100.775	181.884	31.904	213.788	60.5	3	92.004	181.884	31.904	213.788	60.5	3	115.433	137.12	46.97	184.09	63.5	100	143.688	140.5	73.288	213.788	12.5	3	73.332	14.304	66.313	80.617	20.5	24.5	95.141	24.868	81.735	106.603	39	40	56.983	55.244	31.904	87.148	60.5	50.5	90.108	98.721	46.97	145.691
55177	2	Unilateral CP	Right	100.732	144.109	46.352	190.461	56	6	108.444	144.109	46.352	190.461	56	6	88.472	128.317	51.717	180.034	71	100	173.09	59.962	130.499	190.461	11	6	119.596	45.62	102.811	148.431	14	27	96.916	77.262	56.846	134.108	46	30	56.408	24.062	46.352	70.414	56	61	68.593	38.342	51.717	90.059
55115	2	Unilateral CP	Right	101.236	304.244	46.22	350.464	82	3	122.739	288.286	62.178	350.464	47	3	73.38	184.333	46.22	230.553	82	100	248.847	214.899	135.565	350.464	11	3	113.87	97.816	72.621	170.437	25	15	74.957	17.086	64.129	81.215	45	39	72.719	34.09	62.178	96.267	47	56	72.13	42.967	56.285	99.252
55046	2	Bilateral CP	Both	100.601	287.954	22.83	310.784	84.5	6.5	131.296	269.837	40.947	310.784	55.5	6.5	51.803	153.159	22.83	175.99	84.5	100	244.868	157.917	152.867	310.784	0	6.5	121.507	164.671	80.597	245.268	23.5	13	110.045	103.806	45.705	149.51	50	39	53.725	20.33	41.456	61.785	56	57	40.325	25.812	29.658	55.47
55036	2	Unilateral CP	Right	99.812	298.101	28.049	326.15	49	59	88.743	288.659	28.049	316.708	49	58	115.362	289.331	36.819	326.15	89	59	161.37	115.894	89.004	204.898	0	5	72.211	74.658	48.413	123.071	29	10	41.28	21.371	28.049	49.42	49	34	150.26	287.144	29.564	316.708	50	58	220.662	182.473	143.677	326.15
55019	2	Bilateral CP	Both	99.839	390.349	26.396	416.745	69.5	9.5	114.386	385.833	30.912	416.745	52	9.5	79.277	125.082	26.648	151.73	87.5	81.5	245.904	353.337	63.408	416.745	1	9.5	119.764	335.407	42.071	377.477	22	11.5	59.713	37.336	39.345	76.681	49.5	35.5	54.827	73.583	30.912	104.495	52	59	109.851	66.98	81.472	148.452
55002	2	Bilateral CP	Both	100.235	342.195	34.9	377.096	43.5	6.5	121.917	342.195	34.9	377.096	43.5	6.5	68.833	97.282	43.212	140.494	84.5	80.5	286.885	241.769	135.327	377.096	0	6.5	133.195	167.071	50.758	217.829	30	11	44.747	16.164	35.13	51.294	43	39	63.006	55.293	38.144	93.437	51	59	79.194	56.484	54.515	110.999
54982	2	Bilateral CP	Both	100.554	249.137	35.134	284.27	75	3.5	113.451	241.84	42.431	284.27	60	3.5	80.676	105.909	48.321	154.231	77	100	208.48	154.933	129.338	284.27	11.5	3.5	88.687	70.341	70.314	140.656	21	21	117.682	28.262	103.607	131.868	44	46.5	62.289	52.466	42.431	94.897	60	52	70.276	29.984	54.742	84.726
54962	2	Bilateral CP	Both	100.324	143.452	39.114	182.566	53.5	5.5	110.434	143.452	39.114	182.566	53.5	5.5	84.97	79.874	56.309	136.183	75	100	160.805	53.384	129.182	182.566	6.5	5.5	126.371	24.671	116.388	141.059	22.5	20.5	86.412	68.835	58.449	127.284	47.5	31.5	68.816	24.416	56.118	80.535	56.5	52.5	80.695	34.55	60.77	95.32
54835	2	Bilateral CP	Both	100.22	191.728	44.054	235.782	76	4	114.469	186.667	49.115	235.782	59.5	4	75.719	66.861	53.498	120.359	84.5	100	174.741	108.192	127.589	235.782	0	4	108.693	51.971	85.19	137.161	28.5	14.5	106.194	22.242	92.851	115.093	41	42	69.312	53.591	49.115	102.707	59.5	51	78.957	21.443	67.84	89.283
54832	2	Bilateral CP	Both	99.99	242.091	31.415	273.506	48.5	43	92.093	203.157	31.415	234.572	48.5	5.5	117.449	139.299	55.063	194.363	91	70.5	182.766	136.609	97.963	234.572	4	5.5	103.567	137.059	37.428	174.487	21.5	9.5	52.262	17.515	41.169	58.684	46.5	39.5	54.056	48.555	36.468	85.023	52.5	58	157.792	87.652	96.574	184.226
54826	2	Bilateral CP	Both	101.523	336.534	35.336	371.87	53.5	3.5	102.882	336.534	35.336	371.87	53.5	3.5	101.974	242.504	53.191	295.695	78	100	217.373	280.006	91.864	371.87	15	3.5	78.825	80.118	47.861	127.979	29	18	46.776	25.246	37.607	62.853	42.5	50	98.656	79.088	52.916	132.005	57	56.5	102.385	41.663	84.596	126.259
54812	2	Bilateral CP	Both	100.226	294.451	24.343	318.794	45.5	8	117.031	294.451	24.343	318.794	45.5	8	70.558	132.13	32.257	164.387	83	81	240.798	192.05	126.744	318.794	0.5	8	117.849	192.105	35.015	227.12	31	14.5	36.1	34.552	24.343	58.895	45.5	42.5	93.288	98.646	46.176	144.822	51	63.5	93.154	106.383	39.973	146.356
54807	2	Bilateral CP	Both	100.279	240.214	20.796	261.01	45	77	80.056	185.774	20.796	206.569	45	33	134.235	228.025	32.984	261.01	93.5	77	134.328	127.354	67.861	195.215	13.5	3.5	48.123	29.896	35.01	64.906	30.5	15.5	30.942	25.922	20.796	46.717	45	43	135.414	146.656	55.283	201.938	51	60.5	159.589	118.378	112.135	230.512
54785	2	Bilateral CP	Both	100.138	220.125	44.871	264.995	79	9	120.188	201.418	63.577	264.995	58	9	68.952	75.494	44.871	120.364	79	100	209.45	157.667	107.328	264.995	0	9	116.323	124.188	83.351	207.54	27.5	12.5	90.312	31.654	71.463	103.117	44	43.5	74.182	20.587	63.577	84.164	58	52.5	76.66	47.818	50.487	98.305
54752	2	Bilateral CP	Both	100.352	448.945	17.994	466.939	61.5	9.5	137.752	442.942	23.998	466.939	47	9.5	48.826	129.853	18.172	148.026	79.5	78	306.417	317.917	128.775	446.692	0	8.5	179.072	388.831	45.214	434.044	29	11	33.932	22.261	23.998	46.258	47	41	88.967	69.42	45.529	114.95	50.5	57	48.668	77.249	24.722	101.971
54731	2	Bilateral CP	Both	100.82	284.837	11.97	296.807	44.5	3.5	111.19	284.837	11.97	296.807	44.5	3.5	83.889	192.442	31.336	223.778	81	81.5	199.709	217.663	79.144	296.807	11.5	3.5	77.539	78.938	37.164	116.101	31	17.5	30.91	88.316	11.97	100.285	44.5	50.5	218.825	117.797	133.894	251.691	51.5	57.5	114.545	154.181	57.261	211.442
54717	2	Bilateral CP	Both	100.1	200.578	27.483	228.061	22	38.5	91.069	182.463	27.483	209.946	22	6	113.895	161.636	45.369	207.005	77.5	71	169.531	107.831	102.115	209.946	0	6	57.365	115.583	27.483	143.066	22	10	78.929	67.536	48.875	116.411	41.5	43.5	112.039	43.846	85.778	129.625	55	56	159.802	95.232	111.695	206.926
54706	2	Unilateral CP	Right	101.2	277.819	37.682	315.501	37	4	101.266	277.819	37.682	315.501	37	4	101.113	181.716	40.219	221.935	64	100	276.572	88.87	226.631	315.501	7	4	91.757	112.471	68.641	181.112	13	8	51.058	42.085	37.682	79.767	37	27	79.505	59.235	48.759	107.994	47	55	61.275	57.693	40.219	97.912
54692	2	Bilateral CP	Both	100.538	176.757	37.506	214.263	70	6	116.272	172.335	41.928	214.263	64	6	71.399	125.411	39.191	164.602	75	99	166.121	96.125	118.139	214.263	12	6	122.365	91.158	89.824	180.982	31.5	17	103.958	30.42	87.635	118.055	38	38	69.342	64.371	41.928	106.299	64	51.5	44.227	11.142	39.191	50.332
54636	2	Bilateral CP	Both	100.368	266.071	40.441	306.512	63.5	4	114.491	260.041	46.47	306.512	47	4	71.752	81.148	49.509	130.657	94.5	100	177.212	248.828	57.684	306.512	16.5	4	61.107	43.145	46.675	89.82	23	33	139.333	96.449	81.125	177.574	41.5	40.5	97.952	54.792	72.506	127.297	64	52	86.378	16.501	76.049	92.551
54635	2	Bilateral CP	Both	99.952	306.149	16.361	322.51	53	76.5	62.934	136.842	16.361	153.203	53	5	156.43	291.399	31.11	322.51	75	76.5	134.998	51.413	101.79	153.203	5	5	73.104	76.26	42.968	119.228	24	10	28.738	22.315	19.099	41.414	47	30.5	46.149	45.099	24.533	69.632	55.5	56	167.735	220.156	71.508	291.664
54632	2	Unilateral CP	Right	100.077	139.87	65.205	205.075	55	7	113.452	139.87	65.205	205.075	55	7	82.036	40.348	69.623	109.971	75	100	169.683	99.002	106.073	205.075	0	7	130.259	45.364	102.914	148.278	29	12	81.562	17.906	75.824	93.731	35	30	73.889	19.122	65.205	84.326	55	47	88.257	29.184	71.281	100.466
54608	2	Bilateral CP	Both	101.716	507.924	14.787	522.711	94	4	127.975	484.796	37.914	522.711	54.5	4	61.67	248.724	14.787	263.511	94	100	373.405	349.143	173.567	522.711	11	4	100.084	103.344	53.357	156.701	27	16	45.883	18.247	39.022	57.269	46.5	31.5	47.382	14.117	38.39	52.507	55.5	55	58.652	35.061	41.846	76.907
54599	2	Unilateral CP	Left	100.34	210.074	16.669	226.743	53	4	95.603	210.074	16.669	226.743	53	4	106.235	124.716	49.066	173.781	56	62	206.435	49.269	177.474	226.743	0	4	132.489	68.651	103.767	172.418	26	8	50.49	76.888	19.726	96.614	44	27	22.57	14.198	16.669	30.867	53	55	128.978	124.716	49.066	173.781
54593	2	Bilateral CP	Both	99.723	251.259	35.276	286.535	58	47.5	101.652	243.908	42.092	286	29	11.5	95.614	123.765	45.053	168.819	90	72.5	148.491	189.033	77.399	266.432	0.5	9.5	126.241	231.779	54.221	286	25	11.5	59.163	35.451	43.172	78.623	34	43.5	87.073	86.616	48.25	134.866	54.5	54.5	128.386	78.088	82.526	160.614
54578	2	Bilateral CP	Both	99.963	232.302	35.809	268.111	90	34	95.79	225.805	42.306	268.111	40.5	34	108.307	160.062	35.809	195.871	90	71.5	145.27	148.578	61.07	209.648	15.5	6.5	62.329	30.544	47.65	78.195	18.5	20	48.991	17.032	42.306	59.338	40.5	42	143.137	123.653	63.309	186.962	59	60	166.848	61.373	134.498	195.871
54577	2	Bilateral CP	Both	99.966	348.84	10.488	359.328	65	8.5	125.324	344.812	14.517	359.328	38.5	8.5	64.343	123.655	17.629	141.284	90	81.5	251.414	252.557	105.86	358.417	0	7.5	182.957	311.82	42.619	354.44	28.5	9	44.236	80.222	14.517	94.739	38.5	35.5	62.175	67.729	27.864	95.592	51.5	58	91.028	50.419	71.142	121.562
54575	2	Bilateral CP	Both	100.066	229.617	29.784	259.4	37.5	8.5	108.622	229.617	29.784	259.4	37.5	8.5	87.544	71.157	45.882	117.039	92.5	62	186.225	144.172	108.726	252.898	0	8	107.265	195.336	48.038	243.375	22.5	11	91.468	84.804	35.279	120.082	50	38.5	54.909	68.77	30.076	98.846	52	59	99.765	32.74	84.299	117.039
54571	2	Bilateral CP	Both	100.247	212.839	33.654	246.493	54.5	5	105.236	212.839	33.654	246.493	54.5	5	91.384	97.206	50.048	147.254	79	87.5	187.194	119.99	126.502	246.493	13.5	5	101.28	33.053	88.638	121.691	25.5	15.5	80.822	49.833	52.404	102.238	50.5	33	50.887	39.255	33.654	72.909	54.5	63	89.64	63.54	69.009	132.549
54537	2	Bilateral CP	Both	99.704	347.925	31.989	379.914	59.5	9.5	115.889	347.925	31.989	379.914	59.5	9.5	69.479	78.542	33.245	111.787	78.5	90	250.17	308.709	71.205	379.914	0	9.5	106.868	111.317	59.521	170.838	27	16.5	54.09	34.115	40.856	74.971	43.5	34	52.808	63.407	31.989	95.396	59.5	60	85.289	33.923	71.487	105.411
54520	2	Bilateral CP	Both	100.022	299.147	32.49	331.636	47.5	10	104.275	299.147	32.49	331.636	47.5	10	91.799	94.195	51.63	145.826	90.5	80	236.66	223.312	108.325	331.636	0	10	73.85	136.911	41.781	178.692	31.5	16.5	39.01	12.393	32.49	44.883	47.5	37.5	70.148	61.937	36.588	98.524	51	63	92.464	57.036	73.718	130.754
54519	2	Bilateral CP	Both	100.734	389.402	38.652	428.054	66.5	4.5	120.632	384.025	44.029	428.054	65	4.5	63.145	122.719	39.55	162.269	67.5	97	248.362	338.658	89.396	428.054	15	4.5	79.049	59.255	58.138	117.394	28	24	95.78	32.031	80.522	112.553	42	40	69.226	54.952	44.029	98.981	65	55	45.059	13.243	39.55	52.792
54514	2	Unilateral CP	Right	100.591	147.627	47.26	194.887	12	75	83.191	128.93	47.26	176.19	12	3	124.061	134.603	60.284	194.887	87	75	149.184	82.954	93.236	176.19	8	3	67.088	37.813	47.26	85.073	12	18	57.934	11.993	52.112	64.106	36	29	103.988	88.327	63.249	151.576	48	57	137.213	45.199	118.999	164.198
54513	2	Unilateral CP	Left	100.861	296.174	38.01	334.184	42	5	107.595	296.174	38.01	334.184	42	5	90.155	127.093	48.042	175.135	87	100	263.765	193.917	140.267	334.184	12	5	78.578	66.979	47.234	114.213	31	13	48.134	42.035	38.01	80.045	42	50	75.859	32.954	63.787	96.742	56	61	104.16	17.977	95.793	113.77
54506	2	Bilateral CP	Both	100.138	212.596	33.225	245.82	64	35	77.783	173.809	33.953	207.762	43.5	33	135.459	169.969	55.897	225.865	86.5	70.5	141.083	60.946	103.14	164.087	4.5	4.5	77.944	32.112	62.02	94.132	27.5	11.5	45.039	27.89	33.953	61.843	43.5	41	78.587	90.806	47.289	138.096	51	60	187.935	57.124	158.928	216.053
54505	2	Bilateral CP	Both	100.303	326.337	19.197	345.533	66.5	6	120.511	324.734	20.799	345.533	38.5	6	63.004	113.671	21.503	135.175	91	81.5	236.442	224.594	120.939	345.533	6	6	66.893	74.177	35.116	109.293	32	15	40.301	77.795	20.799	98.594	38.5	50	159.938	87.465	103.088	190.553	56.5	56.5	101.438	60.637	67.67	128.306
54494	2	Bilateral CP	Both	100.375	144.169	59.943	204.111	37	4.5	97.57	144.169	59.943	204.111	37	4.5	105.101	87.894	69.621	157.515	69.5	100	144.687	117.57	86.541	204.111	12	4.5	82.009	22.899	71.898	94.796	19.5	31	96.398	37.763	70.633	108.396	50	43.5	72.992	19.068	66.492	85.56	52	62	82.61	33.433	69.621	103.054
54480	2	Bilateral CP	Both	100.623	218.612	46.826	265.438	33	3	96.151	218.612	46.826	265.438	33	3	109.559	99.891	69.553	169.444	81.5	92	153.55	199.432	66.006	265.438	12	3	76.408	24.995	63.151	88.146	19	32	84.204	39.797	55.2	94.997	50	41.5	75.732	39.328	54.819	94.147	51	61	97.435	42.609	76.852	119.461
54475	2	Bilateral CP	Both	100.449	243.267	16.858	260.125	49	4.5	89.209	243.267	16.858	260.125	49	4.5	117.432	186.246	29.896	216.142	61	79.5	208.204	133.897	126.228	260.125	5	4.5	90.594	62.757	75.437	138.194	15.5	10	53.539	63.867	16.858	80.725	49	31.5	36.738	23.241	22.129	45.37	55	55.5	81.61	142.803	29.896	172.698
54415	2	Bilateral CP	Both	100.074	231.356	19.919	251.275	46.5	71	76.901	152.261	19.919	172.18	46.5	7	132.2	197.467	53.808	251.275	86	71	148.101	61.669	110.328	171.996	0	6.5	84.916	75.974	62.971	138.945	25	9	40.243	38.868	19.919	58.787	46.5	30	76.131	58.767	45.966	104.733	51.5	58	187.286	138.538	112.737	251.275
54284	2	Unilateral CP	Right	100.625	180.823	47.927	228.75	64	4	111.592	160.832	67.918	228.75	46	4	85.219	120.942	47.927	168.869	64	100	198.045	67.586	161.164	228.75	8	4	100.707	60.135	84.782	144.917	19	9	99.876	61.272	67.918	129.19	46	34	78.987	17.953	69.008	86.96	58	53	70.314	65.112	47.927	113.039
54276	2	Bilateral CP	Both	100.475	260.171	35.73	295.901	71.5	4.5	96.933	257.707	38.195	295.901	56	4.5	104.897	107.435	62.54	169.975	74.5	75	202.951	195.428	100.473	295.901	11.5	4.5	83.962	42.224	66.548	108.772	25	14.5	72.802	37.203	52.707	89.911	50.5	34	43.264	19.762	38.195	57.957	56	57	99.648	77.523	65.675	143.198
54241	2	Bilateral CP	Both	100.393	203.767	26.99	230.757	62	46.5	96.042	170.296	26.99	197.286	62	3	118.643	124.955	48.962	173.917	75.5	94.5	138.185	87.437	109.849	197.286	21	3	118.359	24.982	103.345	128.327	36	28.5	93.953	37.105	68.323	105.428	50.5	41.5	38.593	35.894	26.99	62.884	62	51.5	72.696	57.869	48.962	106.832
54236	2	Bilateral CP	Both	100.257	321.922	15.339	337.26	75.5	5	122.343	321.775	15.485	337.26	52	5	57.161	125.957	21.793	147.75	84	84	236.374	212.577	124.683	337.26	0	5	114.936	97.595	81.16	178.755	31	17	72.076	75.936	23.936	99.873	48.5	38.5	70.57	71.697	25.43	97.126	54	64	64.18	12.41	59.162	71.572
54228	2	Bilateral CP	Both	100.394	342.345	27.526	369.87	85	34	112.464	336.418	33.452	369.87	41	34	76.53	206.435	27.526	233.961	85	84.5	177.499	187.603	76.959	264.563	14.5	6	78.948	34.917	57.103	92.02	32.5	23	47.109	49.373	33.452	82.825	41	42.5	197.613	195.866	81.295	277.161	51	63	114.567	118.133	61.75	179.883
54210	2	Bilateral CP	Both	101.132	483.331	13.476	496.807	72.5	4	112.337	477.599	19.208	496.807	46.5	4	85.414	176.705	19.026	195.731	92.5	89	340.137	369.984	126.823	496.807	13	4	55.906	69.134	27.081	96.215	31.5	14	25.498	17.292	19.208	36.5	46.5	43.5	89.768	82.26	38.175	120.435	50.5	61	110.531	39.023	93.391	132.414
54201	2	Bilateral CP	Both	100.528	168.633	38.837	207.469	92	24	108.326	154.582	52.887	207.469	68.5	24	68.946	123.259	38.837	162.096	92	100	119.985	123.841	77.036	200.877	7	2	125.813	29.41	113.641	143.05	31	39.5	143.766	34.635	123.189	157.824	50.5	43.5	77.869	62.771	52.887	115.658	68.5	65	69.358	18.919	57.473	76.392
54184	2	Bilateral CP	Both	100.245	400.422	25.946	426.368	47	7	126.305	400.422	25.946	426.368	47	7	55.168	104.557	29.791	134.348	91	82	323.41	285.945	140.423	426.368	0	7	84.809	186.995	39.688	226.683	31.5	14.5	32.622	12.349	25.946	38.294	47	32.5	101.762	91.095	42.651	133.745	51	59.5	72.999	38.145	63.057	101.202
54174	2	Unilateral CP	Right	100.647	279.44	23.371	302.811	83	5	130.198	255.102	47.709	302.811	43	5	53.669	135.873	23.371	159.244	83	100	246.701	126.316	176.495	302.811	0	5	174.435	173.884	71.96	245.844	29	20	54.519	19.346	47.709	67.055	43	30	70.763	11.466	61.584	73.05	48	53	61.147	18.367	50.11	68.477
54166	2	Bilateral CP	Both	100.409	169.962	43.756	213.719	62.5	43.5	107.908	149.839	43.756	193.595	62.5	4	95.77	116.456	55.41	171.866	74.5	90.5	149.874	88.712	104.883	193.595	12.5	4	101.764	22.637	94.415	117.052	32	24	117.947	34.101	97.249	131.35	41.5	43.5	64.622	59.186	43.756	102.942	62.5	58	106.204	49.707	78.533	128.24
54145	2	Bilateral CP	Both	100.361	210.896	24.782	235.678	46	40.5	89.973	159.661	24.782	184.444	46	25.5	112.498	150.473	46.48	196.952	77.5	87	160.033	46.846	133.197	180.043	4	5	74.699	75.716	44.079	119.794	22	10.5	74.846	99.382	27.944	127.326	44.5	39	61.671	17.016	55.702	72.718	57	54.5	88.981	91.705	60.046	151.751
54144	2	Bilateral CP	Both	100.445	351.651	30.886	382.538	61	6	115.478	351.424	31.114	382.538	44.5	6	73.302	116.232	34.415	150.647	80.5	100	262.486	254.403	128.135	382.538	7.5	6	83.406	104.399	53.032	157.431	29.5	15.5	42.212	23.613	31.114	54.726	44.5	34	90.922	85.389	38.214	123.603	51	59.5	58.981	53.549	42.991	96.54
54141	2	Unilateral CP	Right	100.226	177.961	47.605	225.566	18	72	83.1	83.761	47.605	131.366	18	1	125.287	153.265	72.301	225.566	85	72	119.973	26.162	105.204	131.366	10	1	74.652	52.043	47.605	99.648	18	11	84.607	36.891	61.072	97.963	49	34	56.572	21.036	50.392	71.428	55	59	152.889	145.002	80.564	225.566
54114	2	Bilateral CP	Both	99.943	336.927	22.18	359.107	48	11.5	115.78	336.927	22.18	359.107	48	11.5	69.742	85.213	29.637	114.85	86.5	70	250.813	252.019	98.373	350.393	0	11	121.364	263.084	36.114	299.198	29.5	16.5	29.822	21.105	22.18	43.286	48	33.5	62.781	60.52	27.981	88.5	51	65.5	101.633	36.271	78.579	114.85
54111	2	Bilateral CP	Both	100.429	128.494	33.965	162.459	64	20	110.31	125.434	37.025	162.459	38.5	20	84.313	115.873	37.934	153.808	66	97.5	142.056	39.591	115.889	155.48	13	2.5	109.865	68.086	87.038	155.124	23	25.5	127.139	82.216	72.086	154.303	50	33	50.107	22.918	42.807	65.725	57.5	51	47.25	23.84	37.934	61.774
54079	2	Unilateral CP	Left	100.691	230.108	37.262	267.37	43	4	106.439	230.108	37.262	267.37	43	4	92.939	89.944	71.224	161.168	93	100	205.79	136.733	130.637	267.37	11	4	108.126	89.596	65.89	155.486	28	16	52.055	29.189	37.262	66.451	43	31	79.342	45.213	50.795	96.008	47	57	82.378	22.957	72.925	95.882
54078	2	Bilateral CP	Both	100.212	153.046	32.314	185.36	50	4	91.225	153.046	32.314	185.36	50	4	115.199	119.81	44.686	164.496	79	73	140.805	95.815	89.544	185.36	12	4	76.606	42.672	59.011	101.682	16	22	81.318	63.8	36.307	100.107	49	38.5	74.111	92.084	34.964	127.048	51.5	59.5	115.21	59.838	93.627	153.465
54067	2	Bilateral CP	Both	100.17	262.278	34.789	297.067	38.5	5.5	103.399	262.278	34.789	297.067	38.5	5.5	95.133	81.543	68.775	150.319	81	98.5	207.133	186.07	110.998	297.067	0	5.5	96.689	149.523	39.281	188.804	24	16	69.686	30.046	52.523	82.57	42.5	45	65.949	34.209	50.876	85.084	52	60.5	79.034	15.867	71.435	87.303
54066	2	Bilateral CP	Both	101.024	347.4	10.993	358.393	47.5	69	75.357	306.763	10.993	317.755	47.5	32	144.441	282.175	38.615	320.791	87.5	70.5	126.737	214.423	28.455	242.878	13	2	37.569	18.372	27.533	45.905	23.5	25.5	22.457	30.843	10.993	41.836	47.5	41.5	160.131	214.625	36.064	250.689	56.5	57	172.996	211.694	98.654	310.348
54063	2	Bilateral CP	Both	100.183	267.582	22.348	289.929	63	74.5	104.402	267.582	22.348	289.929	63	74.5	87.093	233.029	33.195	266.224	89	76.5	125.482	146.955	75.062	222.017	11	3.5	95.81	28.949	84.021	112.97	29	37	93.32	51.75	64.231	115.981	50	38.5	93.896	267.582	22.348	289.929	63	74.5	142.256	206.869	59.354	266.224
54047	2	Unilateral CP	Left	100.005	198.292	47.612	245.904	34	61	81.765	198.292	47.612	245.904	34	61	130.245	139.53	86.992	226.522	98	63	122.81	58.225	85.864	144.089	10	4	57.448	25.994	48.038	74.032	30	11	52.295	9.009	47.612	56.621	34	43	133.788	196.869	49.035	245.904	52	61	176.592	74.916	151.606	226.522
54045	2	Bilateral CP	Both	100.461	245.052	27.842	272.894	43	6	106.441	245.052	27.842	272.894	43	6	92.266	124.682	40.219	164.901	86	87.5	219.238	155.615	117.279	272.894	7	6	111.707	114.368	66.386	180.754	23	22	49.738	63.64	27.842	91.483	43	32	73.794	70.246	38.863	109.109	51.5	61.5	122.984	49.736	97.178	146.913
54043	2	Bilateral CP	Both	100.509	321.867	8.712	330.579	50	3.5	95.736	321.867	8.712	330.579	50	3.5	110.616	161.209	44.241	205.45	95.5	68.5	198.671	267.087	63.492	330.579	10.5	3.5	84.971	42.994	61.951	104.945	14.5	28.5	45.448	78.275	14.831	93.105	48.5	32	96.12	132.876	32.929	165.805	52	61.5	149.93	91.345	113.434	204.779
54037	2	Bilateral CP	Both	100.308	149.345	50.396	199.74	49	5.5	96.944	149.345	50.396	199.74	49	5.5	108.709	72.242	80.411	152.654	89	86	156.754	90.186	109.554	199.74	13	5.5	92.147	46.488	69.905	116.393	26.5	16	70.169	33.061	50.396	83.457	49	34.5	78.623	37.544	61.378	98.922	51.5	60	116.209	34.448	94.249	128.697
54032	2	Bilateral CP	Both	100.426	190.969	41.438	232.408	61	37.5	100.013	187.167	42.745	229.912	34.5	4	100.71	140.751	42.346	183.097	61.5	85.5	174.8	138.138	91.774	229.912	5	4	75.119	51.048	49.28	100.328	12.5	19.5	100.675	57.276	67.851	125.127	50	40.5	66.694	30.715	52.019	82.734	54.5	54	99.8	109.469	42.346	151.815
54028	2	Unilateral CP	Left	100.709	405.759	28.542	434.301	54	6	115.86	405.759	28.542	434.301	54	6	76.622	109.818	44.674	154.492	81	62	345.413	223.218	211.083	434.301	12	6	68.686	113.209	46.066	159.275	30	13	39.857	10.944	34.096	45.039	47	31	56.858	113.328	28.542	141.87	54	61	87.953	106.56	47.932	154.492
54016	2	Bilateral CP	Both	101.094	228.927	42.996	271.923	57.5	51.5	95.303	206.663	42.996	249.659	57.5	2.5	112.233	158.482	70.767	229.248	89	100	149.886	166.737	82.922	249.659	13.5	2.5	86.635	13.763	80.095	93.858	29	27	82.401	29.264	68.502	97.766	42	40	60.115	46.031	42.996	89.026	57.5	65.5	101.082	22.681	89.986	112.667
54015	2	Bilateral CP	Both	100.366	243.49	48.072	291.563	25	42.5	89.587	218.411	48.072	266.483	25	4	121.197	122.907	61.492	184.399	96.5	90.5	173.443	199.607	66.876	266.483	12	4	58.323	22.493	48.072	70.565	25	25.5	66.324	20.446	54.515	74.961	36.5	47.5	88.301	70.545	57.524	128.069	53	61	118.606	76.387	90.786	167.173
54008	2	Bilateral CP	Both	100.211	279.108	31.672	310.781	58	7.5	109.454	277.096	33.685	310.781	51.5	7.5	81.663	135.26	34.267	169.527	74.5	88.5	222.91	183.547	127.234	310.781	7.5	7.5	96.753	59.645	65.073	124.718	25.5	20	60.297	27.6	47.384	74.983	48.5	33	69.501	53.447	38.373	91.82	53	54.5	59.826	83.4	36.708	120.109
53997	2	Unilateral CP	Left	102.283	409.674	39.659	449.333	47	2	108.996	409.674	39.659	449.333	47	2	93.587	257.304	54.744	312.048	63	100	292.242	355.988	93.346	449.333	10	2	87.756	41.623	64.626	106.249	29	20	47.262	23.237	39.659	62.897	47	30	55.073	19.233	44.455	63.688	50	56	62.817	25.35	54.744	80.094
53995	2	Bilateral CP	Both	100.656	172.331	33.159	205.49	77	2.5	102.488	159.565	45.925	205.49	31	2.5	98.256	136.254	33.159	169.413	77	87.5	164.934	110.063	95.427	205.49	9	2.5	79.348	63.439	49.14	112.579	14	19	103.224	54.595	66.676	121.271	48	34	89.896	46.93	65.525	112.455	53	53.5	103.217	49.366	84.095	133.461
53968	2	Bilateral CP	Both	100.47	109.707	62.649	172.356	52.5	89.5	102.394	89.724	68.955	158.679	39	2.5	98.509	109.128	63.228	172.356	89	89.5	148.512	29.6	129.079	158.679	5	2.5	100.32	37.359	91.087	128.446	16	15	91.94	25.499	79.95	105.449	47	32	76.129	13.407	69.361	82.767	57	55.5	90.215	51.66	71.446	123.106
53960	2	Bilateral CP	Both	100.237	271.196	21.341	292.538	44	40.5	93.488	204.4	23.015	227.415	37.5	34	119.598	208.293	35.12	243.413	78	88.5	174.752	128.051	98.222	226.274	4.5	5.5	80.938	67.803	56.647	124.45	25.5	15.5	73.127	29.115	55.63	84.745	49	39.5	88.376	83.766	40.734	124.501	54	54	124.305	87.896	84.975	172.87
53957	2	Bilateral CP	Both	100.537	191.932	49.048	240.98	70.5	3	105.971	186.724	54.256	240.98	51	3	92.794	108.894	52.446	161.34	77	100	185.038	125.344	115.636	240.98	7	3	118.113	53.226	93.268	146.495	23	21	68.295	31.351	58.408	89.759	44.5	32	65.386	20.829	55.225	76.054	56.5	57.5	90.26	38.874	71.101	109.975
53941	2	Bilateral CP	Both	100.416	264.801	23.524	288.325	68	15.5	109.313	261.158	27.167	288.325	52	15.5	83.857	110.459	41.717	152.175	85.5	100	213.053	147.194	137.208	284.402	0	15	112.291	222.695	42.792	265.487	33	16.5	37.584	20.297	28.421	48.717	43.5	38.5	74.759	87.14	27.167	114.308	52	62	105.427	37.133	83.513	120.646
53939	2	Bilateral CP	Both	101.151	261.364	7.957	269.321	32	37	64.835	219.649	7.957	227.606	32	1.5	158.871	191.167	71.959	263.126	88.5	86	165.401	120.839	106.767	227.606	11	1.5	29.676	88.361	8.518	96.878	24.5	12	17.763	37.274	11.105	48.378	39.5	50	97.303	55.684	61.077	116.761	51	61	174.573	111.484	116.501	227.985
53906	2	Bilateral CP	Both	100.948	221.218	18.042	239.26	45.5	81.5	83.507	209.702	18.042	227.744	45.5	32	129.175	141.732	81.646	223.377	85.5	83	146.919	149.856	77.352	227.208	14	2	58.528	49.348	34.594	83.942	27.5	23.5	31.884	34.851	18.042	52.894	45.5	38	121.679	158.104	34.343	192.447	51.5	62.5	131.857	78.601	102.762	181.363
53899	2	Bilateral CP	Both	101.51	451.966	15.237	467.203	74	3.5	105.84	445.401	21.802	467.203	39	3.5	93.824	269.887	22.699	292.586	80.5	91.5	271.715	357.128	110.075	467.203	11	3.5	76.95	82.992	37.681	120.674	29	15	43.129	29.512	28.472	57.984	41	37	47.63	22.239	39.169	61.408	55	62.5	58.811	72.145	27.948	100.093
53887	2	Bilateral CP	Both	101.255	279.83	23.081	302.911	65.5	4.5	111.671	277.775	25.136	302.911	58	4.5	83.086	199.07	34.871	233.941	69	100	243.095	157.793	145.118	302.911	13.5	4.5	89.402	67.958	65.094	133.052	27.5	23	87.752	49.109	64.072	113.182	49.5	38	42.423	57.566	25.136	82.702	58	56	58.202	52.534	34.871	87.405
53881	2	Bilateral CP	Both	101.233	235.794	30.959	266.752	44	2	111.07	235.794	30.959	266.752	44	2	86.594	165.019	40.51	205.529	64.5	100	201.315	147.003	119.749	266.752	9.5	2	129.324	79.925	92.174	172.1	26	22	66.082	80.088	30.959	111.047	44	41	57.072	35.951	38.448	74.398	59	52.5	68.437	64.835	40.51	105.345
53880	2	Unilateral CP	Left	100.969	168.519	26.717	195.236	40	100	91.181	168.499	26.717	195.216	40	0	117.196	118.109	77.127	195.236	78	100	134.769	120.141	75.075	195.216	11	0	83.417	21.3	72.993	94.293	13	23	43.457	46.822	26.717	73.539	40	30	122.895	127.973	46.759	174.732	48	59	113.259	69.572	86.711	156.283
53875	2	Unilateral CP	Left	100.813	230.074	54.555	284.629	12	3	100.341	230.074	54.555	284.629	12	3	101.505	97.353	81.369	178.722	63	100	215.177	185.978	98.651	284.629	9	3	70.763	24.004	54.555	78.559	12	28	74.528	14.166	69.466	83.631	35	48	93.966	9.767	87.844	97.611	49	55	91.108	29.152	81.369	110.521
53821	2	Bilateral CP	Both	101.559	254.296	25.787	280.082	62.5	1	111.942	253.129	26.953	280.082	57.5	1	87.674	229.131	26.142	255.274	67	100	223.391	142.689	137.393	280.082	8	1	114.971	25.217	103.854	129.071	24.5	18.5	95.986	67.505	50.259	117.764	49	37	34.688	18.508	26.953	45.462	57.5	51.5	28.033	8.435	26.142	34.577
53807	2	Bilateral CP	Both	101.777	368.953	19.43	388.384	36.5	2.5	101.676	368.953	19.43	388.384	36.5	2.5	100.574	217.094	58.652	275.746	78.5	100	213.209	330.174	58.21	388.384	13	2.5	48.193	53	31.204	84.205	22.5	23.5	87.138	81.785	45.939	127.724	42.5	41	93.097	194.985	30.99	225.976	54.5	63	124.677	169.728	64.33	234.058
53790	2	Bilateral CP	Both	101.286	279.377	22.065	301.442	73.5	3	112.282	263.178	38.264	301.442	63	3	73.076	192.627	34.935	227.562	87.5	100	182.751	201.486	99.956	301.442	18.5	3	83.959	26.997	71.208	98.204	35.5	25	57.751	30.352	42.235	72.587	46.5	44.5	94.713	100.852	38.264	139.116	63	58.5	68.765	48.98	49.013	97.993
53756	2	Bilateral CP	Both	101.243	210.827	31.469	242.296	39	36	91.629	207.232	31.469	238.701	39	1.5	118.602	190.63	46.974	237.604	92	85	135.191	193.937	44.764	238.701	13	1.5	73.837	67.849	40.823	108.672	15	23.5	44.784	44.461	31.469	75.93	39	50.5	139.097	96.175	86.946	183.121	51.5	60	178.582	63.858	139.825	203.683
53752	2	Bilateral CP	Both	100.712	302.182	11.874	314.056	40	4	100.532	302.182	11.874	314.056	40	4	99.731	147.002	44.72	191.721	77.5	89	209.04	208.559	105.497	314.056	6	4	82.06	70.845	43.592	114.436	32	16.5	35.134	67.258	11.874	79.131	40	42	103.095	63.283	66.28	129.563	63	55	76.081	67.755	52.372	120.126
53748	2	Bilateral CP	Both	101.147	318.291	37.201	355.493	35.5	3	99.6	318.291	37.201	355.493	35.5	3	104.172	136.308	74.657	210.964	81	100	231.143	253.455	102.037	355.493	10	3	80.751	84.536	38.854	123.391	30.5	14.5	48.217	30.583	37.372	67.955	36	50	93.502	55.941	64.663	120.604	53	59.5	105.124	41.918	87.633	129.551
53715	2	Bilateral CP	Both	101.008	381.994	16.857	398.851	71.5	4.5	111.783	379.19	19.661	398.851	49	4.5	79.966	160.322	33.154	193.476	91	100	276.968	235.811	163.04	398.851	16	4.5	71.691	110.084	38.893	148.977	31.5	17	32.277	31.725	19.661	51.386	49	36.5	62.015	55.11	24.894	80.004	51.5	60	89.882	34.881	72.701	107.582
53698	2	Unilateral CP	Right	104.115	654.458	20.527	674.985	95	2	112.245	649.398	25.587	674.985	48	2	91.19	494.1	20.527	514.627	95	100	311.838	596.372	78.613	674.985	11	2	64.767	21.231	58.329	79.559	19	15	42.185	31.714	27.583	59.297	42	30	39.842	28.267	25.587	53.854	48	59	69.068	71.669	49.061	120.73
53695	2	Bilateral CP	Both	100.265	132.358	62.907	195.264	61.5	75	91.865	59.157	67.677	126.834	47	1.5	111.627	130.534	64.731	195.264	74.5	75	111.861	37.009	89.825	126.834	8.5	1.5	80.62	20.924	71.338	92.262	15	18	91.854	39.481	75.547	115.028	35	49	95.879	39.089	74.587	113.676	58	51	98.942	103.167	66.585	169.752
53672	2	Bilateral CP	Both	101.868	364.433	17.223	381.656	41	34.5	93.582	364.433	17.223	381.656	41	34.5	119.235	306.816	40.827	347.644	80.5	84.5	254.201	243.354	137.631	380.986	12.5	3.5	60.138	105.099	25.289	130.387	29	13.5	23.747	17.02	17.223	34.243	41	35	106.218	144.413	37.785	182.198	52	61.5	142.578	50.179	125.225	175.404
53671	2	Bilateral CP	Both	100.81	176.12	50.588	226.708	49	2.5	95.284	176.12	50.588	226.708	49	2.5	109.067	131.188	60.787	191.975	79	84.5	149.377	156.025	70.683	226.708	15	2.5	74.187	13.852	66.12	79.972	25	26.5	58.502	15.734	51.078	66.812	48.5	36.5	114.266	137.736	50.728	188.464	53	63.5	119.231	106.412	75.652	182.064
53643	2	Bilateral CP	Both	100.565	311.271	36.523	347.794	41	32	103.813	311.271	36.523	347.794	41	32	94.716	139.447	43.635	183.082	81	82.5	171.594	271.725	57.56	329.286	13	3	60.908	18.851	51.771	70.622	24.5	25.5	66.818	42.839	45.025	87.865	41.5	42	124.251	86.955	73.94	160.896	57	59	103.31	65.46	75.542	141.002
53640	2	Bilateral CP	Both	101.245	216.448	24.381	240.829	43.5	2	114.701	216.448	24.381	240.829	43.5	2	83.011	195.936	26.368	222.305	78	100	204.425	74.209	166.621	240.829	10	2	129.181	57.206	104.982	162.188	30.5	18	109.007	99.495	56.815	156.31	40.5	41.5	35.146	29.871	25.349	55.219	59.5	51	35.558	16.237	28.71	44.947
53628	2	Bilateral CP	Both	100.618	135.562	36.605	172.167	69	1.5	108.67	124.567	47.6	172.167	64	1.5	85.613	118.696	43.459	162.154	70.5	100	127.122	67.777	104.39	172.167	12.5	1.5	110.504	20.876	100.163	121.039	25.5	23.5	129.98	47.601	98.217	145.819	41.5	40.5	69.531	61.819	47.6	109.419	64	51	69.285	53.057	43.459	96.515
53625	2	Bilateral CP	Both	100.282	223.231	28.234	251.465	42	6	100.779	222.944	28.521	251.465	41.5	6	99.421	133.406	43.987	177.394	82	96	158.852	183.151	68.314	251.465	5	6	75.321	103.459	53.72	157.179	19	23	61.322	41.11	45.479	86.589	38	42	127.322	95.111	67.405	162.516	56.5	54	104.219	73.438	64.502	137.94
53623	2	Bilateral CP	Both	101.007	318.912	17.991	336.903	70.5	37	107.295	261.825	36.807	298.632	41.5	28	91.204	282.121	36.993	319.115	80.5	86	177.478	153.586	101.787	255.373	8	5	78.544	58.198	53.052	111.25	29	16	88.483	54.53	69.44	123.97	45	34	94.915	115.061	44.589	159.65	58	60	117.76	142.782	58.082	200.864
53614	2	Bilateral CP	Both	100.045	193.385	14.699	208.084	69	45.5	124.758	189.907	18.177	208.084	66.5	45.5	50.509	95.454	14.699	110.154	69	89	124.054	45.113	101.316	146.428	0	4	112.789	19.916	105.581	125.496	19.5	33	170.357	77.371	130.714	208.084	34	45.5	90.898	159.902	18.177	178.079	66.5	50.5	42.439	69.675	14.699	84.375
53611	2	Unilateral CP	Right	100.641	337.088	19.855	356.943	46	5	124.905	337.088	19.855	356.943	46	5	65.132	134.947	26.889	161.836	82	100	279.132	195.063	161.88	356.943	0	5	138.523	174.076	82.16	256.236	29	14	55.614	61.14	20.364	81.504	45	37	34.304	63.372	19.855	83.227	46	59	71.911	90.558	35.348	125.906
53609	2	Bilateral CP	Both	100.561	191.705	17.285	208.99	61.5	42.5	89.383	144.391	18.995	163.386	60.5	3	123.279	162.604	43.957	206.56	78.5	87	125.778	92.939	70.446	163.386	13	3	94.355	52.502	69.639	122.14	14.5	31	96.445	84.967	50.337	135.304	49	35	37.288	51.725	18.995	70.72	60.5	57	101.357	86.519	57.878	144.397
53604	2	Bilateral CP	Both	100.249	111.113	53.564	164.678	93	4	103.035	94.807	69.871	164.678	22	4	94.134	79.439	53.564	133.003	93	100	114.103	91.53	73.148	164.678	13	4	97.707	38.643	79.271	117.914	26	27	104.204	27.303	89.24	116.543	47.5	43	96.283	35.662	82.23	117.892	61.5	59.5	111.663	22.745	99.66	122.404
53553	2	Bilateral CP	Both	100.83	208.059	18.883	226.942	70	21	121.303	198.458	28.483	226.942	65.5	21	62.314	166.579	18.883	185.462	70	100	148.702	128.612	89.787	218.399	9	3	98.99	33.896	87.134	121.029	21.5	24	163.439	86.238	120.61	206.848	42.5	42	69.036	90.111	28.483	118.594	65.5	51	27.944	22.468	18.883	41.351
53549	2	Bilateral CP	Both	100.198	215.928	13.809	229.737	78.5	21	115.199	204.332	25.404	229.737	57	21	71.321	121.937	25.828	147.764	84.5	97.5	156.924	151.378	69.633	221.011	16.5	11.5	131.924	94.7	77.796	172.496	17.5	32	127.792	148.411	47.045	195.456	50	36.5	37.906	42.03	25.404	67.434	57	62	48.888	23.623	39.437	63.06
53526	2	Bilateral CP	Both	100.552	195.113	20.879	215.993	61.5	20	117.609	195.113	20.879	215.993	61.5	20	69.697	130.009	24.934	154.942	65	100	150.365	97.252	104.85	202.101	13.5	3.5	112.653	41.972	97.031	139.003	23	32	144.648	55.222	111.425	166.647	41.5	41.5	58.273	102.954	20.879	123.833	61.5	50	40.688	37.558	24.934	62.491
53519	2	Bilateral CP	Both	100.227	163.311	24.997	188.308	61.5	41	100.153	122.474	30.055	152.529	60	21.5	104.861	157.96	26.487	184.447	62.5	89	110.808	41.165	90.159	131.325	6	3	111.835	58.473	85.351	143.824	15	23	111.713	55.075	83.016	138.091	50	32	51.349	46.097	30.055	76.153	60	51	98.402	141.674	26.487	168.161
53515	2	Bilateral CP	Both	100.899	324.535	17.055	341.59	70	4.5	107.854	308.93	32.66	341.59	54.5	4.5	89.367	144.623	33.099	177.722	86.5	100	250.561	198.138	143.452	341.59	12.5	4.5	89.557	80.484	52.76	133.244	29	13.5	50.078	23.651	40.847	64.498	48.5	41.5	62.539	86.163	32.66	118.823	54.5	56.5	106.165	41.134	81.189	122.323
53507	2	Bilateral CP	Both	100.562	285.954	27.136	313.09	64	4	114.364	285.954	27.136	313.09	64	4	71.275	123.332	36.373	159.705	69.5	100	190.232	197.022	116.067	313.09	16.5	4	113.389	16.92	105.616	122.536	30.5	24.5	98.772	27.398	84.447	111.845	49.5	35.5	53.266	58.508	27.136	85.644	64	52.5	60.872	61.474	36.373	97.847
53476	2	Unilateral CP	Right	100.373	171.382	46.602	217.983	26	18	107.223	171.382	46.602	217.983	26	18	89.482	73.3	59.002	132.302	81	100	164.654	119.57	95.027	214.597	11	4	125.164	171.382	46.602	217.983	26	18	80.663	32.659	66.338	98.997	43	32	73.74	57.678	55.004	112.682	52	61	108.22	18.327	100.414	118.741
53470	2	Bilateral CP	Both	100.471	194.071	42.523	236.594	61	4	117.372	188.904	47.689	236.594	59.5	4	67.355	104.458	43.964	148.423	70	100	163.748	116.842	119.751	236.594	7.5	4	105.103	30.806	92.968	123.774	27	25	133.6	65.702	87.255	152.957	50	41	63.057	42.17	47.689	89.859	59.5	58	51.59	16.827	43.964	60.791
53453	2	Bilateral CP	Both	101.98	290.855	21.037	311.892	45.5	0.5	92.625	284.507	27.385	311.892	36	0.5	114.901	264.711	30.228	294.939	83	84.5	197.347	235.288	76.604	311.892	10.5	0.5	85.242	79.007	36.432	115.439	21.5	19	57.231	59.573	30.047	89.62	48	35.5	53.328	24.426	37.362	61.788	54.5	57	99.712	64.719	59.198	123.917
53424	2	Bilateral CP	Both	101.597	229.751	32.648	262.399	43	0.5	99.086	229.751	32.648	262.399	43	0.5	105.787	204.806	50.969	255.775	70.5	100	219.831	78.087	184.313	262.399	7	0.5	87.791	128.988	55.226	184.214	28.5	11.5	69.08	27.809	55.567	83.376	30.5	41.5	66.818	65.212	41.602	106.814	55	54.5	94.643	51.707	64.809	116.517
53416	2	Bilateral CP	Both	100.391	120.199	46.505	166.704	35	37	92.135	98.617	46.505	145.121	35	34.5	116.854	90.314	75.214	165.528	86	86.5	104.583	51.866	85.018	136.883	10.5	0.5	79.961	33.8	67.338	101.138	24.5	24	89.32	31.6	71.677	103.276	47	34.5	97.145	53.787	80.703	134.489	52.5	64.5	133.897	52.086	103.924	156.011
53413	2	Unilateral CP	Left	101.191	226.837	32.699	259.536	41	99	85.517	198.562	32.699	231.261	41	55	121.496	218.486	41.05	259.536	63	99	182.332	111.1	112.902	224.002	8	1	57.5	53.21	43.614	96.824	17	9	45.475	23.618	32.699	56.317	41	28	120.22	188.546	42.715	231.261	47	55	79.438	153.419	41.05	194.469
53397	2	Bilateral CP	Both	101.734	369.766	18.541	388.307	43.5	2.5	107.314	369.337	18.97	388.307	42.5	2.5	92.662	248.799	24.519	273.318	63	100	274.747	252.536	135.77	388.307	10.5	2.5	71.016	84.43	38.058	122.488	21.5	11.5	79.056	94.587	35.601	130.188	45.5	44	46.77	45.671	24.342	70.013	61.5	52	44.276	41.302	24.519	65.82
53395	2	Bilateral CP	Both	100.503	224.333	11.737	236.07	38	5.5	93.749	224.333	11.737	236.07	38	5.5	113.67	163.408	41.409	204.817	92	88	185.441	103.484	132.585	236.07	12	5.5	79.216	81.471	47.48	128.951	31.5	14.5	31.155	48.433	11.846	60.279	38.5	37	108.291	127.279	35.868	163.148	51	62	147.593	59.454	121.29	180.744
53393	2	Bilateral CP	Both	100.963	217.543	21.078	238.621	42	3.5	90.79	217.543	21.078	238.621	42	3.5	116.036	120.118	71.477	191.594	82.5	100	200.022	86.162	152.459	238.621	5.5	3.5	77.68	110.588	38.687	149.275	27	11.5	37.474	51.277	21.078	72.355	42	49.5	92.914	32.835	78.91	111.745	52.5	59.5	119.993	46.696	90.689	137.385
53389	2	Unilateral CP	Right	101.272	312.484	32.04	344.524	50	3	113.644	312.484	32.04	344.524	50	3	85.246	174.319	36.557	210.876	68	100	256.089	198.65	145.874	344.524	10	3	89.709	59.282	75.422	134.704	18	11	97.436	40.884	68.099	108.983	44	33	39.938	25.659	32.04	57.699	50	45	77.941	94.12	36.557	130.678
53387	2	Bilateral CP	Both	99.83	185.391	25.247	210.638	70.5	23.5	113.006	174.792	35.846	210.638	67	23.5	74.627	89.713	25.247	114.96	70.5	93.5	143.585	127.664	81.697	209.361	0	5.5	100.516	76.978	68.108	145.087	21	33	143.201	54.862	110.618	165.479	50	38	66.499	68.758	35.846	104.604	67	51.5	47.248	60.001	25.247	85.248
53370	2	Bilateral CP	Both	100.59	209.294	32.426	241.72	59.5	17.5	112.127	208.293	33.427	241.72	54.5	17.5	84.385	118.564	35.822	154.386	66.5	100	161.269	59.841	131.216	191.056	10	3.5	148.07	169.537	72.183	241.72	28	17.5	83.472	36.023	58.077	94.099	50	38	60.748	45.147	39.705	84.852	55.5	54	47.853	26.056	35.822	61.878
53364	2	Bilateral CP	Both	100.746	182.206	10.131	192.337	70.5	23	127.872	165.695	26.642	192.337	66	23	48.577	160.748	10.279	171.027	79.5	100	165.287	44.934	142.643	187.577	15.5	2	135.374	37.819	118.29	156.108	30	19	136.34	79.818	93.746	173.565	47	38.5	74.257	109.478	26.642	136.12	66	57	14.866	13.068	10.638	23.706
53353	2	Bilateral CP	Both	100.356	183.606	26.493	210.099	42	63	83.828	183.606	26.493	210.099	42	63	130.255	114.646	78.985	193.631	95	65	130.548	124.926	68.4	193.325	13	3.5	64.711	30.658	49.754	80.412	32	18.5	37.347	22.8	26.493	49.293	42	50	120.474	157.448	52.65	210.099	51	63	159.322	48.493	145.138	193.631
53336	2	Bilateral CP	Both	101.889	326.541	23.851	350.393	38.5	52	99.252	323.376	23.851	347.227	38.5	3	106.519	254.915	41.295	296.209	84	100	239.969	227.395	119.832	347.227	13	3	65.847	84.865	27.607	112.472	29.5	14	32.817	9.132	28.384	37.515	33.5	45.5	90.464	110.224	37.103	147.327	50.5	62.5	120.245	76.066	81.44	157.505
53328	2	Bilateral CP	Both	101.229	280.019	17.877	297.895	49	52.5	105.964	279.759	17.877	297.635	49	3	90.784	188.757	35.697	224.454	75.5	85.5	166.101	227.802	69.834	297.635	16	3	98.285	37.098	76.209	113.307	26.5	27.5	41.858	53.747	18.104	71.851	48.5	34.5	120.957	151.494	31.946	183.44	51	65	77.198	119.374	35.697	155.072
53308	2	Bilateral CP	Both	100.009	134.233	37.12	171.353	62	42.5	101.972	126.729	37.12	163.849	62	4.5	96.015	94.978	47.245	142.224	66.5	81.5	111.399	88.675	75.174	163.849	13	4.5	100.207	21.303	90.512	111.815	17	27.5	128.177	31.715	108.863	140.578	35	46	66.926	87.714	37.12	124.834	62	50.5	79.508	74.008	47.245	121.253
53301	2	Bilateral CP	Both	100.272	265.051	18.243	283.294	53	75	68.85	116.956	18.243	135.199	53	2.5	146.904	231.435	51.859	283.294	73.5	75	117.42	47.882	87.317	135.199	9.5	2.5	80.531	22.233	68.95	91.183	29	15	47.387	53.307	23.265	76.573	50.5	35	31.456	35.74	18.243	53.982	53	59.5	148.425	201.06	61.705	262.765
53298	2	Bilateral CP	Both	101.011	314.205	19.035	333.24	68	5	127.077	312.935	20.304	333.24	49.5	5	62.852	180.827	26.32	207.147	73	100	276.521	142.514	190.726	333.24	4.5	5	131.652	71.983	115.91	187.892	23.5	11	83.702	104.414	20.304	124.719	49.5	34.5	28.374	11.293	21.55	32.842	51	57	43.895	33.196	29.34	62.536
53261	2	Bilateral CP	Both	100.55	229.237	32.57	261.808	36	3.5	99.737	229.237	32.57	261.808	36	3.5	103.206	78.072	72.035	150.107	87.5	87.5	166.62	183.94	77.867	261.808	14.5	3.5	76.104	36.607	60.897	97.504	19	28	75.26	49.177	45.314	94.491	41.5	38.5	96.091	79.985	52.119	132.104	51	63.5	119.016	45.525	95.869	141.394
53260	2	Unilateral CP	Left	100.209	344.065	32.583	376.648	37	6	112.098	344.065	32.583	376.648	37	6	82.077	62.45	51.055	113.505	64	83	284.148	245.469	131.179	376.648	0	6	96.415	171.866	33.009	204.875	25	12	37.039	8.841	32.583	41.423	37	45	78.928	89.733	35.935	125.668	49	57	62.347	27.516	51.055	78.571
53258	2	Bilateral CP	Both	100.636	311.2	40.372	351.572	40	4	107.818	311.2	40.372	351.572	40	4	86.785	113.604	49.093	162.697	66	100	207.728	289.046	62.526	351.572	13	4	70.506	51.113	55.991	107.104	16.5	31.5	97.657	46.54	71.229	117.769	45	40	65.72	29.332	50.627	79.959	59.5	53.5	68.421	38.093	49.093	87.185
53252	2	Bilateral CP	Both	101.381	215.114	27.904	243.017	64.5	99	105.746	202.668	31.32	233.988	63.5	0.5	92.654	214.296	28.722	243.017	65.5	99	140.812	152.458	81.53	233.988	12.5	0.5	114.599	43.135	87.847	130.982	20.5	23.5	106.458	50.671	76.123	126.794	49.5	34.5	59.005	48.118	31.32	79.438	63.5	52.5	50.356	40.091	28.722	68.812
53251	2	Bilateral CP	Both	100.769	176.664	17.747	194.411	65.5	91	95.968	165.926	17.747	183.673	65.5	20.5	110.312	174.769	19.642	194.411	66.5	91	107.254	120.184	56.146	176.329	12.5	0.5	99.573	75.184	66.6	141.784	17.5	32	135.033	111.19	68.191	179.381	50	38.5	35.358	44.867	17.747	62.613	65.5	51	79.86	114.845	19.642	134.487
53228	2	Unilateral CP	Right	99.756	196.977	36.488	233.465	43	11	86.802	196.977	36.488	233.465	43	11	118.714	99.069	60.443	159.511	92	79	142.224	158.74	74.725	233.465	0	11	94.646	177.942	50.267	228.209	30	12	47.854	22.214	36.488	58.702	43	36	76.524	61.351	55.677	117.028	49	59	142.588	25.85	125.146	150.996
53219	2	Bilateral CP	Both	99.902	408.719	2.702	411.421	20.5	35	123.168	408.719	2.702	411.421	20.5	35	57.151	179.935	18.233	198.168	81.5	65.5	227.095	274.188	88.805	362.994	0	9.5	22.989	108.426	2.702	111.128	20.5	15.5	42.821	137.736	11.222	148.958	39.5	50	228.83	204.041	134.627	338.668	53.5	59.5	83.331	168.059	30.11	198.168
53202	2	Bilateral CP	Both	100.771	383.445	17.22	400.666	49.5	6	106.584	383.445	17.22	400.666	49.5	6	91.502	143.252	34.392	177.644	86.5	100	317.663	221.615	179.05	400.666	0	6	59.389	147.864	35.619	183.483	27	11.5	40.333	33.3	19.751	53.051	48.5	39	87.956	121.306	27.012	148.319	51	60.5	127.313	54.178	100.95	155.129
53200	2	Bilateral CP	Both	101.29	262.255	36.602	298.856	52.5	2	106.415	262.255	36.602	298.856	52.5	2	90.327	158.964	62.546	221.51	88	100	166.697	211.215	87.641	298.856	10	2	103.095	61.243	75.971	137.214	33.5	23	75.246	42.239	48.331	90.569	50	41.5	75.267	73.909	36.602	110.511	52.5	65.5	87.312	33.315	72.484	105.799
53195	2	Bilateral CP	Both	100.909	222.223	8.794	231.017	37	39	77.777	195.701	8.794	204.495	37	1.5	138.227	181.425	46.571	227.996	77.5	73	126.652	145.1	59.395	204.495	10	1.5	49.515	78.346	16.371	94.717	29.5	14	68.532	90.523	16.628	107.151	38	47.5	78.052	77.468	47.046	124.514	57	63	134.052	167.716	53.335	221.05
53185	2	Unilateral CP	Right	99.65	324.91	21.063	345.973	46	9	90.462	324.91	21.063	345.973	46	9	112.043	100.551	65.076	165.628	100	63	188.075	285.557	60.416	345.973	0	9	99.148	244.802	43.354	288.156	22	11	41.439	53.796	21.063	74.859	46	29	60.599	46.868	27.92	74.788	48	53	126.574	78.483	87.145	165.628
53149	2	Bilateral CP	Both	101.403	284.898	12.974	297.872	70	3.5	128.059	282.458	15.414	297.872	64	3.5	43.926	233.269	16.008	249.277	74.5	100	164.231	205.49	92.382	297.872	14.5	3.5	125.171	49.268	104.851	154.12	28.5	28.5	162.196	59.836	141.631	201.467	41	47.5	52.599	117.145	15.414	132.558	64	51.5	25.959	24.602	16.008	40.61
53129	2	Bilateral CP	Both	100.907	294.846	21.399	316.245	71	4.5	102.867	284.047	32.198	316.245	48.5	4.5	96.042	174.702	30.491	205.192	89	83.5	279.13	112.477	203.769	316.245	0	4.5	80.116	169.31	44.279	213.589	20.5	9.5	46.582	29.128	32.752	61.881	48	47	84.586	53.211	55.514	108.725	51.5	58.5	127.82	45.015	104.051	149.066
53123	2	Bilateral CP	Both	100.27	288.058	21.745	309.802	67	39.5	94.57	221.493	32.078	253.571	44	4.5	110.525	210.453	23.578	234.03	94	67.5	190.994	172.233	81.338	253.571	6	4.5	66.578	60.61	49.369	109.979	17	17.5	50.449	46.686	32.078	78.764	44	41	124.403	95.658	76.085	171.743	51	58.5	167.933	132.447	101.583	234.03
53121	2	Bilateral CP	Both	100.392	300.951	32.635	333.586	79	6.5	115.989	293.817	39.769	333.586	51.5	6.5	69.807	114.098	32.635	146.733	79	99	208.524	242.283	91.303	333.586	15	6.5	105.291	32.148	91.548	123.697	23.5	26	82.074	59.758	47.357	107.115	49.5	34.5	69.724	63.104	40.879	103.982	52.5	65	65.135	67.546	34.144	101.689
53116	2	Bilateral CP	Both	100.466	107.624	57.891	165.516	42	22.5	100.134	107.624	57.891	165.516	42	22.5	101.598	95.052	67.217	162.269	80.5	88	106.979	72.531	76.504	149.036	16.5	1	92.211	34.338	73.747	108.086	18.5	29.5	117.121	56.7	88.184	144.884	40	39	83.254	31.62	70.085	101.705	60.5	60	110.988	51.153	80.6	131.752
53100	2	Bilateral CP	Both	99.993	275.698	24.327	300.025	30.5	50.5	73.632	173.507	24.327	197.834	30.5	35.5	140.933	255.04	35.558	290.597	82	84.5	129.56	93.577	75.913	169.489	5.5	6.5	52.792	113.845	24.541	138.386	30	12	41.033	36.963	25.744	62.707	31.5	47.5	107.868	123.121	51.072	174.193	52	60.5	110.984	109.508	72.541	182.05
53096	2	Bilateral CP	Both	101.537	341.275	18.574	359.849	39.5	4	84.892	341.275	18.574	359.849	39.5	4	130.783	218.699	56.468	275.167	90.5	85.5	228.706	277.114	82.736	359.849	13	4	32.803	49.984	21.813	71.797	27	15	24.833	17.067	18.574	35.641	39.5	50	91.47	136.359	32.764	169.123	53	62.5	148.854	98.446	106.412	204.858
53082	2	Bilateral CP	Both	101.309	270.499	15.002	285.501	35	57	99.413	259.494	15.002	274.495	35	8	104.821	192.044	41.865	233.909	75	100	209.103	123.012	149.443	272.455	6	7.5	107.759	173.954	21.503	195.457	31.5	13.5	21.461	31.829	15.002	46.83	35	45	82.936	42.239	56.475	98.714	51.5	60	80.695	68.19	50.086	118.276
53078	2	Bilateral CP	Both	100.303	133.492	42.95	176.442	94.5	35.5	105.518	118.375	58.067	176.442	33.5	35.5	88.247	110.245	42.95	153.195	94.5	89.5	100.253	107.168	63.89	171.058	10	2.5	98.624	22.978	86.892	109.87	21	32	114.27	26.132	96.366	122.498	43.5	40.5	110.411	100.16	69.409	169.569	58	67.5	108.895	40.774	91.095	131.869
53073	2	Bilateral CP	Both	100.957	167.22	45.728	212.948	74	1.5	107.503	162.197	50.752	212.948	40	1.5	91.108	146.64	55.553	202.193	87	100	157.666	123.105	89.844	212.948	9.5	1.5	90.657	53.673	65.997	119.67	16.5	21.5	115.067	43.19	86.865	130.055	50	38	69.938	37.408	54.275	91.682	55.5	54.5	98.682	40.361	71.623	111.984
53072	2	Bilateral CP	Both	100.661	182.583	37.815	220.398	57.5	2.5	101.95	181.262	39.135	220.398	18	2.5	98.004	124.084	43.147	167.231	91.5	83.5	118.521	172.051	48.347	220.398	12	2.5	58.192	23.352	43.68	67.032	27.5	27.5	104.084	115.053	51.924	166.977	35	49	141.817	54.983	119.614	174.597	62	52.5	134.986	52.785	113.489	166.274
53055	2	Bilateral CP	Both	100.983	373.317	14.585	387.902	50	5.5	113.055	373.317	14.585	387.902	50	5.5	79.516	186.108	30.527	216.635	84	100	270.227	268.386	119.516	387.902	6	5.5	106.976	156.906	43.556	200.462	27.5	17	38.542	56.174	14.856	71.031	49.5	35	60.03	86.411	16.291	102.702	51	61.5	83.916	69.795	51.587	121.382
53048	2	Bilateral CP	Both	100.586	150.427	43.772	194.2	34.5	89	86.799	121.506	43.772	165.279	34.5	3.5	124.453	118.927	75.273	194.2	63.5	89	137.643	76.587	88.692	165.279	11	3.5	72.921	22.827	62.404	85.231	27.5	22.5	63.881	32.017	47.92	79.937	42.5	41.5	94.243	33.912	72.574	106.486	50.5	57	103.082	69.178	75.273	144.451
53045	2	Bilateral CP	Both	101.79	404.234	15.33	419.563	64	3	117.197	400.999	18.564	419.563	49.5	3	77.56	255.584	22.274	277.858	82.5	100	337.045	203.442	216.121	419.563	11.5	3	99.572	166.439	44.696	211.135	25	14	31.987	31.718	21.701	53.419	40.5	32.5	38.999	45.101	23.948	69.05	54.5	62.5	100.529	79.566	58.863	138.43
53043	2	Unilateral CP	Left	100.555	324.348	17.106	341.454	55	5	100.062	324.348	17.106	341.454	55	5	101.373	125.088	33.58	158.668	68	100	244.063	215.088	126.366	341.454	12	5	87.517	41.873	61.914	103.787	29	13	34.728	40.027	20.306	60.333	34	47	67.878	139.082	17.106	156.188	55	62	87.247	118.777	33.58	152.357
53042	2	Bilateral CP	Both	101.23	214.635	29.247	243.882	73.5	1.5	107.24	190.141	53.742	243.882	63.5	1.5	90.324	182.043	40.916	222.959	85	100	161.25	131.88	112.003	243.882	14.5	1.5	94.522	44.172	77.562	121.734	24.5	23	90.777	37.826	76.611	114.436	42	41.5	81.62	57.286	53.742	111.028	63.5	53	112.097	75.279	72.107	147.386
53030	2	Bilateral CP	Both	100.541	128.298	34.389	162.687	80	40.5	109.499	119.284	40.962	160.246	61	1	82.357	126.665	34.389	161.054	80	90	130.044	50.48	109.767	160.246	19	1	107.723	13.287	98.875	112.162	34.5	23.5	95.653	13.977	85.713	99.69	50	42	99.311	102.172	40.962	143.134	61	60.5	78.341	39.529	57.602	97.131
53029	2	Bilateral CP	Both	100.843	199.883	17.643	217.525	47.5	61.5	93.701	199.883	17.643	217.525	47.5	61.5	114.585	116.543	71.066	187.608	88.5	100	115.107	131.699	59.196	190.895	14	1	87.042	42.667	58.858	101.525	25.5	26	40.189	47.406	17.643	65.048	47.5	42	134.514	173.555	43.971	217.525	50.5	61.5	149.485	44.994	124.582	169.576
53028	2	Bilateral CP	Both	101.496	347.84	28.002	375.842	56	3.5	107.522	346.9	28.942	375.842	32	3.5	94.242	202.673	41.912	244.584	89	100	262.359	227.296	148.546	375.842	12	3.5	79.629	79.457	54.731	134.188	25.5	23	51.057	43.881	36.22	80.1	41	33.5	102.43	68.655	58.452	127.107	51	59.5	117.896	42.896	96.992	139.888
53023	2	Bilateral CP	Both	100.771	305.915	15.649	321.564	51	32	101.788	305.915	15.649	321.564	51	32	98.151	162.931	52.96	215.891	92.5	82	169.862	171.898	87.531	259.428	12.5	3.5	61.97	53.549	42.74	96.289	26	16	41.231	38.46	19.671	58.131	50	33	157.125	251.24	18.298	269.538	51.5	60	126.7	73.182	101.824	175.007
53015	2	Bilateral CP	Both	100.249	274.645	21.464	296.109	51	78.5	57.393	120.112	21.464	141.576	51	3	177.191	202.176	93.933	296.109	96.5	78.5	98.468	90.889	50.687	141.576	14.5	3	36.762	19.712	29.664	49.376	28	15.5	36.175	20.017	24.086	44.102	47	40.5	68.625	96.067	31.521	127.588	52.5	64	202.055	138.041	145.604	283.645
53012	2	Bilateral CP	Both	100.72	358.461	23.604	382.065	65.5	8	127.168	351.403	30.662	382.065	49	8	61.377	166.473	23.969	190.442	80.5	85	273.324	205.893	171.423	377.317	5	7.5	136.385	168.031	79.098	247.13	29	11.5	52.332	62.19	30.662	92.853	49	31.5	87.233	79.365	38.236	117.601	51	57	86.977	116.241	34.509	150.75
53010	2	Bilateral CP	Both	101.26	283.422	20.358	303.779	55.5	2.5	93.767	283.422	20.358	303.779	55.5	2.5	115.932	188.531	50.985	239.517	67	88	186.367	208.401	95.378	303.779	14	2.5	96.227	55.996	66.913	122.909	32.5	23	56.07	49.156	30.095	79.251	48	38.5	38.087	44.145	20.358	64.503	55.5	64	100.256	120.674	50.985	171.659
53007	2	Bilateral CP	Both	100.592	156.647	44.084	200.731	38	38.5	87.902	131.76	44.084	175.844	38	33	133.677	97.312	100.359	197.672	89.5	88	105.736	104.755	59.018	163.774	21.5	0.5	59.642	8.644	55.585	64.23	27	32	67.243	24.611	53.62	78.23	43.5	43	101.729	91.118	57.569	148.686	59.5	68.5	169.257	72.184	124.75	196.934
52996	2	Bilateral CP	Both	100.739	149.241	42.199	191.44	75.5	50.5	111.636	131.645	53.355	185	66.5	2	78.931	139.797	42.614	182.411	76	99.5	117.511	105.913	79.087	185	11	2	104.471	28.325	94.446	122.772	17.5	33.5	137.052	26.402	124.782	151.184	50.5	39	87.234	69.382	53.355	122.737	66.5	51.5	75.159	37.999	53.65	91.648
52983	2	Bilateral CP	Both	100.682	182.118	52.94	235.058	46	7.5	102.607	182.118	52.94	235.058	46	7.5	96.473	105.927	66.467	172.394	87	100	167.4	139.408	95.649	235.058	15.5	7.5	87.177	61.376	56.889	118.265	30	21.5	69.737	31.41	56.118	87.528	39.5	46	80.089	52.462	56.73	109.192	55	60.5	111.596	48.501	86.256	134.757
52981	2	Bilateral CP	Both	101.015	207.958	1.668	209.625	43.5	50.5	92.5	207.758	1.668	209.426	43.5	1	115.799	142.237	57.979	200.216	77	100	136.291	135.001	74.425	209.426	10	1	105.798	23.293	91.957	115.25	13	19	33.247	86.036	1.668	87.704	43.5	32	114.881	60.864	83.136	144	61	55	112.669	66.823	77.048	143.871
52968	2	Bilateral CP	Both	100.996	276.52	30.759	307.279	61.5	5	116.223	275.767	31.513	307.279	54	5	74.041	170.053	33.948	204.001	79.5	100	230.908	154.187	153.093	307.279	11.5	5	123.393	31.707	110.379	142.086	20	22.5	83.044	87.47	35.729	123.2	49	32	40.132	18.451	31.513	49.963	54	62.5	44.887	22.736	35.366	58.102
52949	2	Bilateral CP	Both	100.518	180.08	20.423	200.504	63	84	81.748	139.2	21.062	160.262	59.5	1.5	133.593	174.662	25.841	200.504	66	84	117.577	78.854	81.408	160.262	13	1.5	80.802	38.247	64.281	102.528	23	32.5	93.16	94.839	33.474	128.313	50	37.5	27.422	14.633	21.062	35.695	59.5	52	78.205	128.663	25.841	154.504
52933	2	Bilateral CP	Both	101.771	276.561	27.221	303.781	48	1.5	109.382	268.104	35.678	303.781	16.5	1.5	87.089	248.582	28.525	277.106	75.5	100	152.121	242.433	61.349	303.781	10.5	1.5	67.218	46.863	39.418	86.281	19.5	27.5	77.16	31.554	59.961	91.516	44	41	157.148	112.748	87.598	200.346	58	60	90.407	67.692	54.144	121.835
52877	2	Bilateral CP	Both	101.296	271.965	22.246	294.211	64.5	3	118.282	252.107	42.104	294.211	60	3	75.949	192.149	31.605	223.754	67	100	205.959	183.368	110.843	294.211	11	3	81.433	49.644	59.644	109.288	27	13	120.774	107.6	60.401	168.001	48.5	38.5	76.51	83.265	42.104	125.369	60	54.5	50.878	43.137	31.605	74.742
52870	2	Bilateral CP	Both	100.827	214.041	13.231	227.272	44	86.5	73.067	169.006	13.231	182.237	44	1	145.828	149.145	78.127	227.272	77.5	86.5	121.744	130.128	52.109	182.237	11.5	1	66.32	30.75	48.246	78.995	13	24	26.396	40.095	13.231	53.326	44	31.5	109.538	90.043	56.077	146.12	51	59	163.304	95.129	116.081	211.209
52820	2	Bilateral CP	Both	101.196	296.432	42.383	338.814	49.5	3.5	110.342	296.432	42.383	338.814	49.5	3.5	78.721	170.699	50.999	221.697	78.5	100	188.176	227.034	111.78	338.814	16.5	3.5	101.433	41.426	75.439	116.865	35	21	84.415	39.865	61.217	101.082	43.5	40.5	54.968	32.963	42.912	75.875	61.5	51	64.353	15.108	54.141	69.249
52812	2	Bilateral CP	Both	100.533	233.859	23.735	257.594	43	42.5	85.765	222.294	23.735	246.029	43	33.5	125.676	146.799	63.645	210.444	87	90.5	175.065	126.513	109.231	235.744	12	3.5	45.587	70.338	25.829	96.167	27.5	13	34.343	32.402	23.735	56.136	43	43	142.552	127.07	65.481	192.55	51	60	141.75	43.596	128.154	171.75
52811	2	Bilateral CP	Both	101.047	205.385	13.323	218.708	63	51	109.542	203.802	13.323	217.125	63	1.5	81.863	178.067	27.244	205.31	70	100	153.575	103.863	113.261	217.125	19	1.5	114.5	16.35	106.629	122.979	25.5	31	128.269	26.228	112.142	138.37	42.5	43.5	42.78	103.931	13.323	117.254	63	51	32.93	14.642	27.244	41.886
52780	2	Bilateral CP	Both	100.185	272.175	22.309	294.484	43.5	33	96.85	272.175	22.309	294.484	43.5	33	105.139	200.184	33.614	233.798	80	70	147.603	128.422	72.611	201.033	13	6	50.956	41.997	35.396	77.393	24	21	53.939	40.333	35.025	75.359	33.5	46.5	155.215	219.209	55.983	275.192	52	61.5	137.767	161.816	71.982	233.798
52763	2	Bilateral CP	Both	100.639	225.692	12.998	238.69	55	83.5	87.002	193.263	12.998	206.261	55	11	125.385	204.948	33.742	238.69	66	83.5	155.645	102.645	103.616	206.261	3	11	100.366	73.549	77.294	150.844	27.5	16.5	60.065	76.551	18.613	95.164	49.5	34	28.804	31.259	12.998	44.257	55	61	99.09	136.053	33.742	169.795
52761	2	Bilateral CP	Both	100.291	217.582	26.785	244.367	58.5	88.5	91.298	137.634	29.601	167.235	52	32	115.959	190.762	53.605	244.367	81.5	88.5	120.756	18.033	111.652	129.685	8	0.5	97.707	25.98	84.579	110.558	32	15	72.562	27.477	59.128	86.605	48	35	69.829	81.433	43.995	125.428	55.5	59	97.712	79.83	69.853	149.683
52754	2	Bilateral CP	Both	100.284	214.949	34.492	249.442	36.5	84	68.724	100.707	34.492	135.2	36.5	59.5	159.619	162.831	86.61	249.442	66.5	84	79.222	65.978	57.521	123.499	13.5	0.5	53.552	11.852	48.068	59.92	26	27	55.246	39.706	39.452	79.158	43	44	103.786	65.477	69.722	135.2	51	59.5	109.994	52.341	86.61	138.951
52752	2	Bilateral CP	Both	100.718	229.843	23.774	253.616	50	3	91.118	229.843	23.774	253.616	50	3	120.175	139.597	67.994	207.591	66.5	88.5	174.871	148.795	104.822	253.616	10	3	75.642	54.601	62.724	117.325	21	14	67.072	77.296	25.724	103.02	48	36	59.788	26.647	49.57	76.216	56	58	103.59	75.529	67.994	143.523
52743	2	Unilateral CP	Left	101.438	320.941	7.088	328.029	71	3	126.075	289.941	38.088	328.029	51	3	65.384	243.766	7.088	250.854	71	100	268.92	113.415	214.614	328.029	9	3	162.047	143.086	86.972	230.058	27	13	57.379	36.241	43.335	79.575	35	28	58.346	39.816	38.088	77.904	51	44	31.091	58.422	7.088	65.509
52741	2	Bilateral CP	Both	101.017	383.006	32.369	415.375	75	8.5	119.534	379.018	36.357	415.375	40	8.5	67.874	208.606	32.369	240.976	75	100	265.637	322.26	93.115	415.375	8.5	8.5	89.496	71.654	62.163	133.817	23.5	23	92.115	61.826	67.764	129.589	40.5	40.5	61.79	55.817	39.503	95.319	59	57.5	58.643	30.17	41.262	71.432
52740	2	Bilateral CP	Both	101.062	439.231	15.864	455.094	37.5	5	110.122	439.231	15.864	455.094	37.5	5	87.118	189.498	22.165	211.663	72	82	329.207	332.094	123.001	455.094	5.5	5	70.375	106.383	46.79	153.173	21.5	11.5	29.358	30.789	15.864	46.653	37.5	40.5	100.655	137.385	44.385	181.77	51	60.5	101.555	180.561	22.165	202.726
52737	2	Unilateral CP	Left	100.085	155.455	66.271	221.726	63	7	104.153	155.455	66.271	221.726	63	7	92.415	44.935	71.286	116.221	66	100	143.555	140.101	81.625	221.726	15	7	94.364	29.749	79.649	109.398	32	20	83.321	26.764	73.437	100.201	36	48	93.57	51.041	66.271	117.312	63	52	82.181	31.126	71.286	102.412
52732	2	Unilateral CP	Left	101.197	183.089	48.997	232.086	65	3	103.314	178.491	53.595	232.086	45	3	98.098	181.441	48.997	230.438	65	100	198.202	102.484	129.602	232.086	12	3	79.712	60.976	53.875	114.851	27	13	66.843	24.115	53.595	77.71	45	37	89.475	37.991	69.803	107.794	49	59	75.855	59.435	48.997	108.432
52694	2	Bilateral CP	Both	100.472	234.167	17.141	251.308	55	39.5	86.902	230.641	17.141	247.782	55	38.5	136.998	172.052	72.472	244.524	94.5	78	119.476	94.539	89.508	184.048	20	2	74.371	22.622	63.644	86.266	35	23	57.198	24.429	41.52	65.95	48.5	38.5	84.526	154.931	22.207	177.138	57	71.5	187.339	106.478	136.911	243.389
52692	2	Bilateral CP	Both	100.835	295.658	15.274	310.932	51	43.5	80.463	194.949	15.274	210.223	51	1.5	128.659	262.663	20.666	283.329	65.5	92	172.506	108.723	101.5	210.223	11	1.5	82.935	21.13	74.554	95.685	22	27	48.466	68.007	19.313	87.32	47	32	34.806	39.565	17.58	57.145	55	56	44.867	79.872	20.666	100.538
52680	2	Bilateral CP	Both	100.393	240.029	22.113	262.142	34	32.5	74.078	234.369	22.113	256.482	34	32	142.394	192.521	66.028	258.549	94	63	136.049	143.977	59.143	203.12	10.5	2.5	47.004	30.684	33.473	64.157	27.5	13	39.372	38.641	25.489	64.13	37.5	40.5	120.28	170.031	63.76	233.791	51	61	168.115	149.525	109.024	258.549
52668	2	Bilateral CP	Both	100.467	128.798	39.904	168.702	34.5	70	88.784	123.669	39.904	163.574	34.5	20.5	120.109	93.713	65.304	159.017	63.5	90.5	87.35	92.089	48.348	140.438	11	0.5	81.639	56.874	53.729	110.602	15.5	31.5	111.264	85.207	56.67	141.877	50.5	39.5	64.645	29.057	49.861	78.918	52.5	59.5	104.273	74.297	65.304	139.601
52651	2	Bilateral CP	Both	100.092	236.344	17.935	254.279	12	69	86.445	207.501	17.935	225.436	12	63.5	124.548	215.125	37.364	252.488	95.5	69.5	85.135	140.593	17.935	158.528	12	2.5	50.731	91.162	22.309	113.471	14.5	32	97.189	65.761	63.348	129.109	41.5	35	121.309	153.636	71.8	225.436	55	63.5	205.182	90.611	161.877	252.488
52598	2	Bilateral CP	Both	101.829	368.759	31.327	400.086	59.5	3	99.848	364.216	35.87	400.086	54	3	108.588	225.42	55.399	280.819	80	100	263.716	265.717	134.369	400.086	12	3	71.496	74.65	44.567	119.217	23	19.5	52.89	24.235	40.529	64.764	39.5	36	68.563	44.403	45.329	89.732	56.5	57.5	102.011	44.174	77.914	122.089
52587	2	Bilateral CP	Both	100.981	175.942	57.896	233.837	41.5	3.5	99.691	174.266	59.572	233.837	21.5	3.5	103.041	124.308	71.446	195.755	78.5	100	169.28	162.06	71.777	233.837	12.5	3.5	66.097	12.691	59.572	72.263	21.5	19	75.462	24.628	64.055	88.683	32.5	47.5	111.755	48.684	81.202	129.886	57	58.5	101.744	42.284	86.164	128.448
52571	2	Bilateral CP	Both	101.022	273.503	43.568	317.071	29.5	4	101.473	273.503	43.568	317.071	29.5	4	99.497	140.938	59.533	200.471	69.5	94	241.977	176.382	140.69	317.071	9.5	4	69.924	55.315	60.025	115.34	23	10.5	67.071	46.064	48.585	94.649	41	48.5	86.452	43.812	69.73	113.542	54	60.5	82.291	55.855	59.533	115.388
52557	2	Bilateral CP	Both	100.706	216.316	22.145	238.461	63.5	71	83.429	188.608	24.724	213.332	30	63.5	133.009	181.777	54.985	236.762	92	71.5	132.061	97.241	86.443	183.684	8.5	2	47.459	85.858	25.62	111.478	23	16	39.103	22.104	28.151	50.255	37	47	125.926	165.733	47.599	213.332	51	63.5	172.972	101.264	134.866	236.13
52541	2	Unilateral CP	Left	102.193	332.57	28.956	361.526	53	2	106	332.57	28.956	361.526	53	2	96.845	274.502	45.713	320.215	67	100	289.628	172.016	189.51	361.526	9	2	102.719	125.157	56.546	181.703	19	10	52.112	24.311	45.48	69.791	41	28	43.222	31.155	28.956	60.111	53	47	57.268	25.314	45.713	71.027
52531	2	Bilateral CP	Both	100.63	292.665	8.391	301.056	51.5	5	111.989	292.665	8.391	301.056	51.5	5	83.7	189.783	23.605	213.388	81	86.5	237.822	138.822	162.234	301.056	0	5	130.31	72.424	100.838	173.262	24.5	14	61.445	89.557	17.393	106.95	47.5	42	42.768	41.467	31.694	73.161	54.5	63	129.362	74.67	82.624	157.294
52528	2	Bilateral CP	Both	101.6	294.116	23.208	317.324	62.5	3	107.046	286.715	30.61	317.324	26	3	93.949	229.065	38.645	267.71	92.5	100	258.942	161.194	156.13	317.324	9	3	52.79	95.02	32.112	127.132	24	10	66.401	98.638	31.02	129.657	32.5	48.5	161.75	35.887	142.182	178.069	52	56.5	100.001	98.204	68.259	166.463
52522	2	Bilateral CP	Both	100.58	144.596	37.833	182.429	67	39.5	94.845	127.532	47.625	175.157	53	1.5	110.95	118.654	56.526	175.18	74.5	88.5	128.93	89.821	85.336	175.157	9	1.5	113.379	31.368	96.065	127.434	21.5	19	70.91	53.969	50.291	104.26	41	36.5	66.671	27.19	51.742	78.931	55.5	56.5	108.435	71.379	72.595	143.974
52516	2	Bilateral CP	Both	100.685	129.142	43.242	172.384	57.5	50.5	108.757	126.936	44.354	171.291	52.5	0.5	86.402	120.78	47.541	168.321	78.5	100	143.231	48.684	122.606	171.291	8.5	0.5	124.08	35.498	106.788	142.286	30	17.5	97.714	69.626	56.673	126.299	48.5	38	63.62	35.339	50.708	86.048	56.5	57.5	69.701	11.531	64.175	75.706
52509	2	Bilateral CP	Both	101.146	177.875	57.825	235.7	47	0.5	102.517	177.875	57.825	235.7	47	0.5	98.149	140.718	64.133	204.851	65.5	99.5	182.181	117.256	118.444	235.7	12.5	0.5	77.283	43.964	62.952	106.916	20.5	21.5	82.085	21.658	69.656	91.315	35	38	90.476	53.463	65.187	118.65	54	54.5	74.541	21.96	64.133	86.093
52499	2	Bilateral CP	Both	101.037	215.579	19.384	234.963	51	2	79.119	215.579	19.384	234.963	51	2	134.71	135.59	73.355	208.945	77.5	90	156.05	154.962	80.001	234.963	8	2	63.739	24.621	57.391	82.012	23	20	68.177	82.478	24.167	106.645	49.5	35.5	63.671	79.125	25.125	104.25	52	59	131.976	52.849	108.437	161.286
52476	2	Bilateral CP	Both	100.632	252.712	13.477	266.188	47	40	95.15	199.299	13.477	212.775	47	17	110.968	195.614	35.636	231.25	74	88.5	157.105	74.211	123.373	197.583	8	2	138.098	146.932	63.576	210.508	25	22	40.585	96.491	13.477	109.967	47	31	54.292	49.646	24.245	73.892	51	58.5	115.379	104.824	68.424	173.248
52474	2	Bilateral CP	Both	100.356	163.498	31.787	195.284	51	27.5	99.013	163.498	31.787	195.284	51	27.5	102.679	64.864	74.509	139.373	72.5	87	136.167	44.536	118.726	163.262	6	6	111.628	64.014	87.778	151.793	29	14.5	82.163	111.916	38.259	150.175	43.5	38.5	65.962	53.791	35.001	88.793	52.5	54.5	105.351	57.232	75.889	133.121
52468	2	Bilateral CP	Both	100.495	182.789	28.053	210.843	12.5	28.5	100.643	182.789	28.053	210.843	12.5	28.5	99.531	134.19	41.661	175.851	86.5	86	98.18	162.237	28.053	190.291	12.5	3.5	48.565	22.302	40.113	62.416	28	27	98.454	87.515	63.488	151.003	37.5	49.5	153.377	57.844	118.519	176.363	64.5	57	142.966	74.724	99.757	174.481
52467	2	Bilateral CP	Both	101.616	246.096	25.586	271.682	77.5	50.5	119.633	210.642	54.934	265.576	53.5	0.5	72.555	237.503	25.586	263.089	77.5	100	172.488	170.34	95.236	265.576	11	0.5	115.392	67.573	91.361	158.933	17	27.5	119.734	74.695	74.761	149.456	50.5	33.5	74.385	39.525	55.064	94.589	54	60.5	50.371	60.763	27.718	88.482
52454	2	Bilateral CP	Both	101.664	253.198	23.88	277.078	67.5	50.5	105.491	242.671	31.83	274.501	53.5	0.5	95.683	229.038	23.88	252.918	67.5	100	181.214	185.533	88.968	274.501	10	0.5	118.453	49.614	88.229	137.843	11.5	22	78.581	71.515	43.524	115.039	47	34.5	47.409	26.526	33.56	60.086	59.5	53	29.514	14.768	23.88	38.648
52447	2	Bilateral CP	Both	100.201	211.482	52.786	264.267	39.5	45	98.226	210.53	52.786	263.316	39.5	5.5	104.065	90.488	70.312	160.8	72.5	91	172.276	197.759	65.557	263.316	13	5.5	62.491	32.249	53.165	85.414	27.5	26	90.835	52.625	67.524	120.149	50	36.5	82.283	42.594	62.863	105.457	52.5	61	90.654	37.465	74.229	111.694
52445	2	Bilateral CP	Both	101.188	244.825	23.207	268.032	39	52	87.734	241.817	23.207	265.024	39	2.5	121.304	192.54	44.666	237.207	70	81	193.397	159.351	105.672	265.024	10.5	2.5	74.926	53.357	43.212	96.569	29.5	11.5	35.669	29.427	23.207	52.633	39	40.5	97.972	111.24	44.989	156.229	52	59.5	87.42	107.552	44.666	152.218
52436	2	Bilateral CP	Both	100.56	155.344	31.855	187.2	54	40	85.433	140.552	38.409	178.961	43.5	3	122.38	132.507	50.735	183.243	62.5	76.5	153.314	65.027	113.934	178.961	4.5	3	91.049	73.042	67.252	140.293	19.5	15.5	53.763	34.009	38.409	72.418	43.5	30.5	77.452	16.343	69.69	86.034	51.5	57	89.435	89.179	50.735	139.914
52425	2	Bilateral CP	Both	100.069	147.979	40.509	188.488	25	70.5	88.668	126.612	40.509	167.121	25	60.5	122.063	116.287	72.201	188.488	83.5	70.5	83.231	42.97	61.803	104.773	9.5	0	65.187	44.276	49.943	94.219	28	28.5	106.163	56.11	75.715	131.825	40.5	46.5	117.017	83.389	82.407	165.796	56	61	149.642	77.582	110.906	188.488
52416	2	Bilateral CP	Both	100.941	341.935	21.58	363.515	45.5	45.5	87.495	317.753	21.58	339.334	45.5	3	126.892	208.978	32.305	241.284	68	93.5	216.387	249.699	89.635	339.334	10	3	58.583	64.849	45.298	110.148	31.5	17	53.838	23.099	41.914	65.013	40	46	47.492	45.546	25.363	70.909	61.5	53	82.283	99.163	32.305	131.468
52406	2	Bilateral CP	Both	101.198	206.365	56.401	262.766	48.5	1.5	95.779	206.365	56.401	262.766	48.5	1.5	111.913	155.874	62.682	218.555	73.5	100	151.157	176.218	86.548	262.766	8.5	1.5	84.985	29.261	73.312	102.573	26.5	26	72.337	46.878	56.938	103.816	41	42.5	84.154	82.443	58.437	140.88	60	61	109.97	85.712	62.682	148.394
52390	2	Bilateral CP	Both	100.748	172.284	34.842	207.126	61	95	89.812	142.646	40.062	182.707	55.5	1	121.098	160.717	46.409	207.126	68	95	116.547	108.526	74.182	182.707	13.5	1	74.182	37.531	59.333	96.864	18	27.5	105.82	44.154	76.745	120.899	50	39	63.197	61.34	40.062	101.401	55.5	55.5	66.718	51.51	46.409	97.919
52372	2	Bilateral CP	Both	101.898	333.195	22.763	355.957	61	6.5	119.648	327.53	28.428	355.957	53.5	6.5	67.046	270.463	24.795	295.259	72	100	274.101	219.342	136.615	355.957	15.5	6.5	89.012	65.408	62.039	127.447	33.5	18	60.303	66.091	30.706	96.797	46	46	47.99	40.128	31.532	71.66	63.5	54.5	38.733	31.557	24.795	56.352
52322	2	Bilateral CP	Both	100.762	165.451	13.538	178.988	59.5	44	93.139	157.866	17.767	175.633	58	0.5	112.26	165.175	13.538	178.713	59.5	93.5	139.396	83.49	92.143	175.633	7.5	0.5	93.541	33.432	74.157	107.589	20.5	23	92.135	64.627	61.259	125.886	48	36	44.142	53.16	17.767	70.927	58	51.5	61.857	117.677	13.538	131.215
52320	2	Bilateral CP	Both	100.749	184.426	44.976	229.402	31.5	40.5	85.897	149.764	44.976	194.74	31.5	32	129.424	141.538	73.056	214.594	74.5	89.5	144.14	101.338	92.395	193.733	13	1.5	67.929	39.334	44.976	84.311	31.5	14	68.923	73.707	45.758	119.465	32.5	45	103.936	76.172	69.294	145.466	56	60	132.11	97.449	88.123	185.572
52316	2	Bilateral CP	Both	100.7	177.899	25.704	203.603	44	67	75.379	158.159	25.704	183.863	44	30	144.33	86.551	107.613	194.164	79	73.5	109.923	93.147	81.438	174.585	8	0	75.21	46.63	49.489	96.119	23	21	36.623	23.026	26.488	49.514	43.5	41.5	97.765	122.16	35.836	157.996	51	61	156.18	81.663	112.501	194.164
52311	2	Bilateral CP	Both	101.213	233.663	21.2	254.863	39	31	101.835	233.663	21.2	254.863	39	31	101.184	166.472	54.205	220.677	81.5	100	170.531	175.557	76.705	252.262	12.5	2	62.806	40.516	39.133	79.648	31.5	15.5	47.37	110.357	21.2	131.558	39	50.5	169.961	145.305	91.2	236.505	56.5	55.5	104.415	24.848	92.389	117.237
52301	2	Bilateral CP	Both	100.827	257.497	24.493	281.99	80.5	7.5	124.751	248.964	33.026	281.99	63	7.5	48.295	157.66	24.493	182.153	80.5	100	184.006	159.119	122.871	281.99	7.5	7.5	177.715	97.91	121.35	219.26	34.5	22.5	78.275	45.934	63.597	109.53	45.5	35.5	49.045	31.735	33.026	64.762	63	52	34.936	20.555	26.974	47.529
52273	2	Bilateral CP	Both	101.414	261.435	39.768	301.203	55	2.5	106.569	261.435	39.768	301.203	55	2.5	91.693	175.982	64.226	240.208	79	100	173.027	222.214	78.989	301.203	13.5	2.5	98.823	34.017	81.009	115.026	16.5	29.5	95.179	62.037	58.681	120.718	51	40	52.799	27.652	39.768	67.419	55	63.5	77.626	24.522	65.039	89.561
52248	2	Bilateral CP	Both	101.389	216.681	29.322	246.003	38	30.5	87.335	216.681	29.322	246.003	38	30.5	122.559	182.164	62.083	244.247	77.5	100	178.523	159.848	86.146	245.995	10	2	54.413	40.524	36.483	77.008	28	11	52.46	70.984	29.322	100.306	38	42.5	132.64	36.445	108.691	145.136	56	55	114.305	43.126	97.904	141.03
52247	2	Bilateral CP	Both	100.262	172.35	12.767	185.117	47.5	7	89.293	172.35	12.767	185.117	47.5	7	117.25	104.863	76.122	180.985	82	80.5	156.523	68.369	116.748	185.117	5.5	7	99.849	88.439	74.448	162.887	31	12.5	35.511	59.537	12.767	72.304	47.5	32	87.451	154.548	17.261	171.81	51	60.5	130.127	73.977	100.267	174.244
52238	2	Bilateral CP	Both	101.092	202.257	43.575	245.832	61.5	27.5	109.998	195.054	50.778	245.832	51	27.5	84.762	158.587	57.832	216.419	80	100	157.247	128.566	98.856	227.422	11.5	1.5	98.954	25.534	85.54	111.074	27	20	88.51	108.05	57.31	165.361	42	50.5	105.084	103.318	67.434	170.751	60	52	68.257	19.753	58.461	78.214
52233	2	Bilateral CP	Both	100.539	109.569	56.807	166.376	80	51.5	108.258	87.272	71.942	159.214	64.5	2	87.242	104.312	56.807	161.119	80	100	121.453	64.485	94.729	159.214	10.5	2	95.975	16.378	88.947	105.325	24.5	23	112.687	38.409	96.44	134.85	36.5	48.5	104.554	61.513	71.942	133.454	64.5	53.5	72.063	26.225	61.947	88.172
52231	2	Bilateral CP	Both	100.806	178.922	19.345	198.267	67	95.5	112.891	150.951	29.897	180.848	60	0	82.375	178.922	19.345	198.267	67	95.5	154.359	48.779	132.069	180.848	8	0	134.446	17.77	127.206	144.976	30	17	103.313	88.125	49.183	137.308	50	34.5	43.112	22.53	29.897	52.427	60	52.5	23.89	15.032	19.345	34.376
52221	2	Bilateral CP	Both	100.522	164.971	18.072	183.043	66	47	98.026	150.588	25.649	176.237	64.5	16	105.836	144.943	18.072	163.016	66	96	124.22	83.269	90.494	173.762	13	2	109.227	25.766	97.869	123.635	19.5	31	94.799	50.484	64.215	114.699	50	34	59.039	69.79	25.649	95.439	64.5	55.5	71.184	99.203	18.072	117.275
52220	2	Bilateral CP	Both	100.45	184.176	35.699	219.875	54.5	75.5	81.865	141.465	35.699	177.164	54.5	35.5	147.497	127.868	92.007	219.875	91.5	75.5	95.356	69.24	73.356	142.596	19.5	0	73.045	7.861	69.607	77.469	34	24.5	64.876	25.329	51.763	77.092	50	41.5	84.22	133.41	35.699	169.109	54.5	68.5	193.678	65.896	153.978	219.875
52217	2	Bilateral CP	Both	101.277	222.727	45.209	267.936	62	2.5	100.804	218.172	49.764	267.936	48.5	2.5	101.817	191.315	51.927	243.242	88	100	213.221	140.839	127.097	267.936	9.5	2.5	95.338	43.095	73.349	116.444	29.5	15.5	66.966	31.264	53.756	85.019	35	36.5	63.662	18.335	52.324	70.659	55.5	54.5	98.04	63.707	63.2	126.907
52215	2	Bilateral CP	Both	100.862	151.576	54.164	205.74	75	2	105.465	140.495	65.245	205.74	34.5	2	94.334	139.675	54.164	193.839	75	100	146.936	113.301	92.439	205.74	9	2	90.636	32.407	74.913	107.32	19	16.5	101.574	40.11	77.654	117.764	37	46	97.366	34.61	79.419	114.029	58.5	53	71.424	38.439	56.611	95.05
52183	2	Bilateral CP	Both	100.113	112.235	55.972	168.207	57	53	101.322	107.55	60.658	168.207	18.5	53	98.077	97.817	56.187	154.004	89.5	70	99.058	66.248	66.886	133.134	11	3.5	76.459	15.757	68.581	84.338	20.5	22.5	105.324	81.243	77.078	158.322	35	50	136.841	73.342	94.866	168.207	62	53	135.99	52.214	101.79	154.004
52174	2	Bilateral CP	Both	101.327	260.765	36.755	297.52	82.5	2.5	114.767	244.252	53.268	297.52	40.5	2.5	77.195	198.441	36.755	235.196	82.5	100	236.292	144.151	153.368	297.52	13	2.5	93.376	92.052	62.966	155.018	27	15.5	80.371	41.902	60.242	102.144	41	43	68.635	25.39	59.036	84.426	56	62	64.134	18.796	53.586	72.381
52171	2	Bilateral CP	Both	100.366	194.947	24.779	219.726	50.5	24.5	113.555	172.945	46.781	219.726	21	24.5	79.285	117.712	37.953	155.665	71.5	87	136.487	107.328	75.421	182.749	11.5	3.5	59.444	41.276	46.781	88.057	21	21.5	136.805	133.333	84.89	218.222	34.5	47	137.259	70.889	103.747	174.636	62	54.5	80.483	95.049	39.313	134.363
52109	2	Bilateral CP	Both	101.22	192.548	35.46	228.008	44.5	50	103.066	190.773	35.46	226.233	44.5	1	99.348	173.011	51.511	224.522	75.5	100	140.72	134.657	91.576	226.233	12	1	98.725	25.646	83.996	109.642	30	24	107.489	53.581	76.384	129.964	41	41.5	70.176	50.717	51.137	101.854	57.5	55.5	83.351	33.299	67.406	100.705
52103	2	Bilateral CP	Both	101.099	193.95	30.118	224.067	64	0.5	109.508	189.585	34.483	224.067	60.5	0.5	84.9	174.549	32.253	206.802	73.5	99.5	157.246	104.413	119.654	224.067	9.5	0.5	123.97	15.066	117.087	132.153	31	21.5	102.091	42.414	78.331	120.745	50.5	35	49.686	38.188	34.483	72.67	60.5	58.5	37.893	18.786	32.253	51.038
52082	2	Bilateral CP	Both	100.528	155.927	41.395	197.322	76.5	43.5	118.03	134.389	62.933	197.322	34	43.5	71.512	111.535	41.395	152.93	76.5	100	127.743	58.002	93.345	151.347	10	1	92.576	44.293	77.12	121.413	14.5	29	163.68	101.539	95.783	197.322	42.5	43.5	78.806	27.161	63.974	91.135	58	51	56.915	24.153	47.034	71.187
52062	2	Bilateral CP	Both	100.929	182.837	28.674	211.51	44.5	57	99.011	179.948	28.675	208.623	44	20	106.978	143.8	60.748	204.548	74	87.5	134.343	111.039	86.487	197.526	15	1	68.995	71.221	45.978	117.199	23	24	116.803	94.823	59.807	154.63	48.5	39	80.88	63.377	45.553	108.93	58	56.5	103.836	43.532	81.337	124.87
52034	2	Unilateral CP	Right	101.001	164.178	39.095	203.273	73	100	132.618	138.532	59.388	197.92	53	0	64.675	164.178	39.095	203.273	73	100	171.758	44.573	153.347	197.92	9	0	136.509	24.286	126.097	150.383	20	10	143.637	34.426	122.703	157.129	40	32	84.458	57.199	59.388	116.587	53	41	46.326	14.377	41.834	56.212
52032	2	Bilateral CP	Both	100.737	177.613	19.803	197.416	64	43.5	111.519	162.554	20.452	183.006	61	0.5	82.505	162.673	23.483	186.156	67	93	149.404	54.465	128.541	183.006	6	0.5	127.648	36.31	110.22	146.53	27.5	25	114.197	36.27	104.511	140.781	43.5	37.5	50.731	80.514	20.452	100.966	61	50.5	38.816	46.083	23.483	69.566
52018	2	Bilateral CP	Both	100.697	152.17	29.711	181.881	59.5	50.5	101.688	149.548	29.711	179.259	59.5	1	99.245	113.375	60.362	173.737	67	99.5	111.041	103.665	75.594	179.259	11.5	1	107.771	37.292	86.663	123.955	18	29	129.669	22.007	115.568	137.575	34.5	46	56.114	88.636	29.711	118.347	59.5	51	84.205	39.012	60.362	99.375
51979	2	Unilateral CP	Left	100.912	186.93	29.27	216.2	34	2	81.995	186.93	29.27	216.2	34	2	128.594	113.92	85.38	199.3	63	100	168.964	109.4	106.8	216.2	10	2	92.909	72.27	51.23	123.5	28	16	36.492	16.66	29.27	45.93	34	29	56.301	52.48	39.34	91.82	50	59	105.103	47.22	85.38	132.6
51945	2	Bilateral CP	Both	101.239	214.16	30.34	244.5	80.5	0.5	113.605	195.94	48.56	244.5	36	0.5	79.849	209.36	30.34	239.7	80.5	100	132.178	187.12	57.38	244.5	10	0.5	101.584	44.025	72.425	116.45	13.5	24.5	130.42	39.85	106.5	146.35	32.5	42	88.586	40.945	69.355	110.3	59.5	51	67.826	39.36	46.96	86.32
51943	2	Bilateral CP	Both	100.26	216.536	38.033	254.57	73.5	49.5	106.824	213.714	39.607	253.322	56.5	4.5	87.244	173.562	38.333	211.895	78	81.5	162.019	149.945	103.377	253.322	14	4.5	92.771	67.338	70.024	137.362	23.5	33	114.279	85.078	66.795	151.873	50	36.5	58.873	57.455	39.607	97.062	56.5	58	68.507	52.319	45.819	98.138
51923	2	Unilateral CP	Left	100.669	112.581	58.94	171.521	8	100	106.414	93.242	58.94	152.182	8	1	93.227	97.293	74.228	171.521	82	100	107.895	93.242	58.94	152.182	8	1	99.881	63.654	61.435	125.089	9	27	117.914	34.599	93.458	128.057	45	36	97.665	9.651	92.548	102.199	56	51	86.835	5.976	84.717	90.692
51910	2	Bilateral CP	Both	100.584	355.665	21.673	377.338	76	14.5	128.787	340.538	36.8	377.338	50	14.5	51.919	131.212	21.673	152.885	76	100	204.3	231.878	86.223	318.101	11.5	4	177.367	269.063	50.107	319.17	24.5	22	69.146	114.631	38.954	153.585	37	39.5	73.071	34.19	53.206	87.396	63.5	54	52.986	45.526	32.586	78.112
51900	2	Bilateral CP	Both	100.63	130.43	54.62	185.05	76	1	102.67	124.495	60.555	185.05	37	1	98.108	110.73	54.62	165.35	76	99.5	137.115	86.555	98.495	185.05	11	1	101.114	18.96	91.645	110.605	22	20.5	92.261	25.545	77.29	102.835	47.5	41	81.154	29.585	64.135	93.72	62.5	53.5	83.507	56.325	59.005	115.33
51898	2	Bilateral CP	Both	100.882	186.57	36.13	222.7	22.5	41	83.257	186.07	36.13	222.2	22.5	2	128.774	140.45	75.7	216.15	76.5	90	171.084	127.86	94.34	222.2	10.5	2	49.04	45.635	36.13	81.765	22.5	11.5	54.418	21.9	44.02	65.92	43	34	107.576	81.85	62.945	144.795	51	58	120.263	71.27	89.43	160.7
51893	2	Bilateral CP	Both	101.881	305.585	21.765	327.35	39.5	50.5	100.58	300.135	21.765	321.9	39.5	1.5	103.526	274.73	48.07	322.8	82.5	100	261.435	111.65	210.25	321.9	7.5	1.5	104.61	181.59	50.56	232.15	26.5	11.5	38.333	38.25	21.765	60.015	39.5	42	53.924	26.07	44.92	70.99	53.5	58.5	107.831	42.75	87.5	130.25
51888	2	Bilateral CP	Both	100.591	133.769	42.05	175.819	64	69	110.633	127.443	46.401	173.844	56.5	19.5	85.539	109.465	42.05	151.514	64	100	135.655	69.395	97.175	166.571	9	1.5	97.602	35.945	81.213	117.159	14.5	19.5	136.472	85.466	86.436	171.903	50	37	54.19	30.261	46.401	76.662	56.5	51	54.806	36.562	42.05	78.612
51886	2	Bilateral CP	Both	101.054	245.29	26.26	271.55	44	38.5	86.332	229.79	26.26	256.05	44	3	126.161	180.28	76.97	257.25	87.5	87	191.195	157.425	98.625	256.05	12	3	66.946	59.56	40.305	99.865	22.5	19.5	36.18	24.18	26.26	50.44	44	36.5	88.452	80.36	43.52	123.88	51	61.5	137.261	35.88	120.28	156.16
51865	2	Bilateral CP	Both	100.891	192.765	19.735	212.5	63	1	125.224	189.8	22.7	212.5	59.5	1	64.523	176.065	19.735	195.8	63	100	175.457	72.65	139.85	212.5	8.5	1	165.126	61.9	138.25	200.15	19.5	24	103.394	101.59	54.76	156.35	50	30.5	34.44	27.06	22.7	49.76	59.5	51	22.693	7.71	19.735	27.445
51852	2	Bilateral CP	Both	101.13	273.331	16.87	290.2	61.5	3	114.259	259.935	30.264	290.2	39.5	3	81.372	199.29	33.21	232.5	91.5	100	223.1	153.55	136.65	290.2	10.5	3	126.787	113.26	52.19	165.45	21.5	23	57.875	56.071	31.174	87.245	40	34.5	74.094	44.335	50.84	95.175	55.5	57.5	75.204	81.78	42.12	123.9
51836	2	Bilateral CP	Both	100.527	127.27	55.83	183.1	28.5	2.5	104.527	127.27	55.83	183.1	28.5	2.5	94.521	103.985	60.115	164.1	86.5	100	139.693	96.91	86.19	183.1	10.5	2.5	76.84	38.815	55.83	94.645	28.5	17	113.775	90.57	63.68	154.25	32	47	101.919	35.39	88.81	124.2	60.5	51.5	110.846	37.24	89.11	126.35
51824	2	Bilateral CP	Both	100.635	151.915	40.335	192.25	53.5	48.5	96.541	137.065	40.335	177.4	53.5	0.5	107.489	105.885	72.465	178.35	73	98	132.413	79.465	97.935	177.4	7	0.5	98.006	21.77	88.93	110.7	24.5	17	89.837	51.465	65.985	117.45	42	38	69.317	55.355	40.34	95.695	54	55	96.981	37.52	76.48	114
51819	2	Bilateral CP	Both	100.47	231.16	27.94	259.1	73	6	120.296	211.45	47.65	259.1	47.5	6	62.739	121.01	27.94	148.95	73	100	195.023	133.2	125.9	259.1	7	6	94.405	90.31	53.74	144.05	28.5	15.5	115.799	81.215	64.685	145.9	33	48	82.315	75.58	51.53	127.11	60.5	51.5	36.697	24.165	27.94	52.105
51809	2	Bilateral CP	Both	100.471	570.052	-4.052	566	75.5	5	115.307	557.234	8.766	566	34.5	5	74.811	200.825	7.575	208.4	82.5	84.5	332.222	444.202	121.798	566	13	5	81.233	102.435	37.44	139.875	22.5	16.5	41.313	25.94	24.42	50.36	49.5	40	35.104	48.027	18.478	66.505	53	63	98.097	83.89	57.055	140.945
51788	2	Bilateral CP	Both	100.345	166.41	34.69	201.1	35	74	85.6	139.06	34.69	173.75	35	21	127.624	129.665	71.435	201.1	79	74	99.657	124.755	39.895	164.65	14	2.5	59.657	58.16	34.925	93.085	17.5	32	113.892	102.925	51.525	154.45	50.5	40	65.149	27.26	49.925	77.185	51.5	62.5	151.782	121.505	79.595	201.1
51775	2	Unilateral CP	Left	100.742	225.833	24.562	250.395	32	95	68.682	180.886	24.562	205.448	32	0	145.779	199.913	50.482	250.395	70	95	120.105	169.999	35.45	205.448	10	0	51.584	52.613	27.924	80.537	29	20	46.592	89.554	24.562	114.116	32	47	82.938	66.517	55.043	121.56	55	48	74.852	50.643	50.482	101.125
51757	2	Bilateral CP	Both	100.741	170.07	23.93	194	43.5	50.5	96.889	162.12	23.93	186.05	43.5	1	107.579	124.975	60.175	185.15	74	100	151.536	60	126.05	186.05	11	1	116.374	44.4	88.75	133.15	31.5	14.5	46.756	59.535	23.93	83.465	43.5	41.5	82.167	26.79	69.75	96.54	57	59	105.336	24.985	89.225	114.21
51752	2	Bilateral CP	Both	100.892	184.145	26.655	210.8	47.5	51	112.466	183.895	26.655	210.55	47.5	1.5	76.75	154.18	44.52	198.7	84.5	100	177.767	52.1	158.45	210.55	14.5	1.5	154.123	68.68	116.17	184.85	33.5	23	63.997	89.915	26.655	116.57	47.5	36	43.356	40.96	28.825	69.785	55	68	61.459	11.41	56.625	68.035
51750	2	Bilateral CP	Both	101.954	396.305	21.395	417.7	65.5	2.5	102.629	394.98	22.72	417.7	46.5	2.5	101.087	279.2	43.85	323.05	88	100	239.113	351.37	66.33	417.7	13	2.5	48.239	23.005	41.25	64.255	23.5	22.5	42.349	38.015	22.72	60.735	46.5	41	119.119	83.855	64.345	148.2	51	56	91.698	44.085	70.92	115.005
51745	2	Bilateral CP	Both	100.09	336.458	37.087	373.546	72.5	8	105.567	334.403	39.142	373.546	53	8	88.381	95.588	43.718	139.306	90	74	188.112	305.257	68.289	373.546	16	8	79.649	70.204	51.088	121.292	28	20.5	73.682	51.925	45.566	97.491	50	40	71.359	95.197	39.142	134.339	53	67.5	117.932	37.835	101.46	139.295
51738	2	Bilateral CP	Both	100.714	201.27	20.03	221.3	41.5	28.5	100.295	201.27	20.03	221.3	41.5	28.5	101.897	126.035	61.965	188	86	88.5	145.537	121.98	85.42	207.4	9.5	2	103.21	38.94	79.96	118.9	20.5	17	50.595	100.86	20.03	120.89	41.5	41	133.647	90.095	76.355	166.45	56	56	105.89	55.385	80.265	135.65
51690	2	Bilateral CP	Both	101.514	289.056	32.063	321.12	38	51	93.397	288.61	32.063	320.673	38	2	114.972	193.945	65.941	259.885	75.5	99.5	204.216	248.245	72.428	320.673	12	2	64.318	47.817	42.892	90.709	22	19.5	53.789	56.593	32.063	88.656	38	41	91.504	45.645	66.768	112.413	54.5	55	112.22	31.217	96.806	128.024
51683	2	Unilateral CP	Left	99.931	257.586	19.613	277.199	49	61	84.973	207.824	19.613	227.437	49	58	120.943	224.936	52.263	277.199	89	61	100.2	16.251	91.801	108.052	1	7	92.055	36.475	75.831	112.306	27	16	62.511	65.28	23.062	88.342	48	36	97.445	207.824	19.613	227.437	49	58	204.611	161.055	116.144	277.199
51672	2	Bilateral CP	Both	100.204	209.205	26.745	235.95	29	32	79.304	209.205	26.745	235.95	29	32	132.656	160.575	62.725	223.3	88.5	68.5	153.067	58.485	118.665	177.15	5	5	50.773	77.095	29.37	106.465	25	11	37.508	20.66	27.705	48.365	36.5	48	133.469	156.995	49.855	206.85	51	60	173.758	75.7	144.9	220.6
51668	2	Bilateral CP	Both	101.152	592.742	6.558	599.3	68.5	5	116.697	587.829	11.471	599.3	50	5	72.477	235.032	7.368	242.4	95	100	358.177	504.41	94.89	599.3	14.5	5	64.33	43.59	40.675	84.265	33	17	23.596	20.87	15.92	36.79	40.5	34	41.163	41.804	21.521	63.325	56.5	65	93.604	32.16	74.895	107.055
51643	2	Bilateral CP	Both	100.645	179.815	28.235	208.05	50.5	39	80.969	150.265	28.235	178.5	50.5	0.5	134.201	113.845	92.155	206	84.5	88.5	109.385	120.25	58.25	178.5	9.5	0.5	81.952	44.82	58.095	102.915	21.5	20.5	76.52	45.57	53.76	99.33	48	37.5	57.175	68.21	32.805	101.015	54.5	62	123.721	52.97	106.98	159.95
51642	2	Unilateral CP	Left	100.237	282.07	20.73	302.8	48	73	64.039	141.77	20.73	162.5	48	57	149.064	237.5	65.3	302.8	88	73	85.712	63.26	54.84	118.1	9	0	48.293	7.01	45.2	52.21	13	20	63.686	44.07	39.12	83.19	44	37	68.445	141.77	20.73	162.5	48	57	139.624	190.67	81.63	272.3
51626	2	Bilateral CP	Both	100.512	130.595	31.605	162.2	60	51	106.253	128.195	31.605	159.8	60	1.5	90.13	104.52	52.03	156.55	83.5	100	127.781	49.75	110.05	159.8	12	1.5	113.787	28.95	105.55	134.5	22.5	31.5	126.743	34.14	102.46	136.6	50	40.5	53.871	63.42	31.605	95.025	60	51	81.696	37.965	58.27	96.235
51625	2	Unilateral CP	Right	100.63	211.247	6.953	218.2	26	3	76.767	211.247	6.953	218.2	26	3	134.151	103.31	86.49	189.8	65	76	187.778	77.4	140.8	218.2	8	3	51.739	115.547	6.953	122.5	26	9	38.322	56.015	9.435	65.45	27	34	90.758	105.88	33.92	139.8	46	57	112.639	69.81	86.49	156.3
51622	2	Bilateral CP	Both	100.211	197.635	28.565	226.2	75	6.5	110.895	197.045	29.155	226.2	64.5	6.5	77.576	103.21	29.04	132.25	75.5	98.5	154.327	134.99	91.21	226.2	14	6.5	69.578	40.535	48.795	89.33	23	16.5	138.113	99.1	83.45	182.55	33.5	41	85.206	110.495	29.155	139.65	64.5	51.5	60.445	51.575	32.965	84.54
51615	2	Bilateral CP	Both	100.574	177.775	45.375	223.15	60.5	2.5	106.027	158.745	64.405	223.15	48	2.5	93.894	130.935	55.315	186.25	81.5	83	161.118	129.19	93.96	223.15	10	2.5	86.595	26.81	72.66	99.47	20.5	23	82.404	20.225	70.975	91.2	45.5	42.5	125.58	93.23	76.22	169.45	53	60.5	118.927	63.17	94.06	157.23
51599	2	Bilateral CP	Both	100.623	240.3	39.9	280.2	61.5	4.5	115.059	237.5	42.7	280.2	43.5	4.5	75.146	139.855	41.845	181.7	89	88	207.795	171.6	108.6	280.2	4.5	4.5	109.111	133.49	67.76	201.25	25	14.5	61.097	50.84	42.7	93.54	43.5	41	102.482	50.1	69.8	119.9	56.5	59	78.722	34.41	65.06	99.47
51592	2	Bilateral CP	Both	101.246	246.895	36.805	283.7	28.5	2	97.357	246.895	36.805	283.7	28.5	2	107.42	182.02	47.43	229.45	90	100	197.307	196.65	87.05	283.7	9.5	2	62.984	29.435	53.59	83.025	13	19	72.297	46.52	53.6	100.12	36	50	117.308	41.55	100.4	141.95	54.5	60.5	144.916	48.75	117.25	166
51585	2	Unilateral CP	Right	101.297	264.36	21.04	285.4	34	2	84.534	264.36	21.04	285.4	34	2	125.827	134.46	95.24	229.7	84	100	219.973	167.4	118	285.4	10	2	66.857	47.69	54.61	102.3	28	11	30.015	27.37	21.04	48.41	34	29	73.219	122.72	24.48	147.2	50	59	130.136	45	109.3	154.3
51569	2	Bilateral CP	Both	100.888	224.035	23.265	247.3	36	40.5	85.901	212.785	23.265	236.05	36	2.5	125.066	188.02	50.28	238.3	76.5	89.5	161.838	166.69	69.36	236.05	13	2.5	58.37	24.855	41.225	66.08	31.5	18.5	43.486	52.54	23.265	75.805	36	50	105.572	38.775	82.675	121.45	51	56.5	114.775	76.56	88.29	164.85
51568	2	Bilateral CP	Both	101.26	206.23	48.77	255	53	1	102.198	206.23	48.77	255	53	1	99.976	181.295	58.405	239.7	67.5	100	151.166	171.695	83.305	255	13.5	1	94.979	9.845	89.245	99.09	28.5	18.5	89.81	37.015	75.235	112.25	45	42.5	70.755	50.64	54.085	104.725	62.5	51.5	81.366	41.3	58.405	99.705
51562	2	Bilateral CP	Both	101.307	238.33	16.32	254.65	54	0.5	87.341	238.075	16.575	254.65	53.5	0.5	123.508	206.245	35.105	241.35	62	100	149.533	160.905	93.745	254.65	8.5	0.5	116.501	61.885	70.465	132.35	29	17	40.075	47.4	23.89	71.29	47.5	32.5	38.566	21.915	25.76	47.675	56	58	85.424	104.695	35.105	139.8
51560	2	Bilateral CP	Both	101.057	241.621	20.022	261.643	71.5	40	105.509	193.789	31.376	225.165	35	2	96.735	236.334	20.022	256.356	71.5	89	151.713	152.23	72.934	225.165	10.5	2	88.671	62.41	64.734	127.143	15.5	32	128.487	71.965	83.464	155.429	41.5	41	53.405	54.695	32.943	87.638	62.5	51.5	54.431	91.118	20.285	111.403
51546	2	Bilateral CP	Both	101.191	203.417	18.96	222.377	66.5	100	116.003	183.419	36.176	219.595	59.5	1	77.643	200.745	21.632	222.377	68.5	100	167.236	104.475	115.12	219.595	10	1	119.761	25.245	106.727	131.971	14	30.5	112.155	41.421	92.078	133.499	44.5	32	74.149	84.939	36.176	121.114	59.5	51	31.12	16.617	22.222	38.839
51537	2	Bilateral CP	Both	100.457	127.735	53.215	180.95	66.5	39.5	91.025	104.49	57.06	161.55	51.5	2	116.272	84.01	87.84	171.85	71.5	87.5	127.597	66.24	95.31	161.55	13.5	2	90.061	22.855	78.67	101.525	26.5	17	69.167	18.24	60.37	78.61	49.5	33	78.915	49.585	57.365	106.95	52	60.5	111.066	43.84	89.15	132.99
51536	2	Bilateral CP	Both	100.881	177.915	39.235	217.15	45.5	29	104.795	168.915	48.235	217.15	28.5	29	95.163	152.48	51.32	203.8	84	100	139.393	150.695	54.355	205.05	9.5	1.5	70.971	41.34	49.55	90.89	11.5	30	86.9	34.335	67.675	102.01	45.5	44	177.322	87.65	118.9	206.55	51	57.5	123.532	95.925	82.125	178.05
51529	2	Unilateral CP	Right	101.047	203.79	31.11	234.9	23	2	77.105	203.79	31.11	234.9	23	2	136.085	122.54	83.46	206	70	100	185.897	139.23	95.67	234.9	9	2	48.275	49.65	31.11	80.76	23	10	53.56	47.06	37.01	84.07	33	46	68.155	75.84	39.76	115.6	53	59	121.352	69.64	83.46	153.1
51510	2	Bilateral CP	Both	101.016	171.419	43.574	214.993	81.5	51.5	96.319	167.023	46.341	213.364	68	1.5	113.127	166.107	44.541	210.648	82.5	90.5	130.96	135.646	77.718	213.364	21.5	1.5	88.451	37.749	70.732	108.481	27.5	28.5	78.836	15.922	70.676	86.598	45	42.5	77.858	96.545	46.341	142.886	68	62	123.319	58.94	96.967	155.907
51504	2	Bilateral CP	Both	101.295	445.21	27.44	472.65	65.5	4.5	116.095	442.555	30.095	472.65	39.5	4.5	74.518	203.74	35.76	239.5	94	100	305.917	385.52	87.13	472.65	13.5	4.5	69.812	38.27	52.575	90.845	23	22.5	50.393	53.635	30.095	83.73	39.5	40	63.936	55.38	39.77	95.15	54.5	63.5	80.982	55.685	51.375	107.06
51503	2	Bilateral CP	Both	100.374	175.95	34.5	210.45	64.5	38.5	92.879	113.33	52.77	166.1	31.5	32.5	116.81	151.655	54.495	206.15	85.5	87.5	128.276	72.15	83.7	155.85	9	2.5	76.278	37.53	53.84	91.37	20.5	20.5	86.325	57.655	56.995	114.65	42	43.5	108.777	61.11	73.24	134.35	55.5	56	138.937	51.43	111.085	162.515
51493	2	Bilateral CP	Both	100.516	101.66	61.94	163.6	77	50.5	104.714	100.11	62.49	162.6	38	0.5	92.123	93.66	61.94	155.6	77	100	118.979	70.005	92.595	162.6	14	0.5	105.721	25.25	92.82	118.07	21	30	103.902	38.04	85.26	123.3	48.5	37	87.587	32.495	70.705	103.2	66.5	55	78.937	12.995	70.71	83.705
51492	2	Bilateral CP	Both	100.568	190.35	29.2	219.55	65	3.5	98.207	188.06	31.49	219.55	46	3.5	104.483	118.88	50.12	169	89	88	146.872	138.055	81.495	219.55	12.5	3.5	87.196	21.01	72.91	93.92	25.5	27.5	47.365	42.145	31.49	73.635	46	33.5	120.591	114.8	52.8	167.6	51	59.5	130.255	59.26	101.69	160.95
51486	2	Bilateral CP	Both	100.539	136.785	31.865	168.65	45.5	1	95.887	136.785	31.865	168.65	45.5	1	107.658	90.29	69.86	160.15	71	100	143.594	48	120.65	168.65	9.5	1	120.94	52.71	88.14	140.85	30	14	54.53	51.3	31.865	83.165	45.5	31	76.586	26.68	61.395	88.075	54	58.5	108.502	40.94	85.11	126.05
51483	2	Bilateral CP	Both	101.73	306.084	22.466	328.55	80	1.5	113.945	279.28	49.27	328.55	28	1.5	85.603	264.284	22.466	286.75	80	100	187.961	260.935	67.615	328.55	13	1.5	82.965	39.475	60.625	100.1	17.5	30.5	107.587	47.95	85.445	133.395	36.5	47	91.861	70.045	53.67	123.715	62	49	86.956	93.5	48.11	141.61
51479	2	Bilateral CP	Both	100.938	207.023	19.378	226.4	30.5	98	90.923	197.322	19.378	216.7	30.5	2.5	119.846	178.17	48.23	226.4	77.5	98	135.529	152.445	64.255	216.7	16	2.5	69.917	40.36	58.58	98.94	29.5	29.5	75.402	110.348	21.518	131.865	47.5	36.5	84.532	111.615	35.235	146.85	51	65	96.35	76.73	63.92	140.65
51469	2	Unilateral CP	Right	101.47	384.81	16.69	401.5	68	3	114.733	354.44	47.06	401.5	30	3	79.482	253.21	16.69	269.9	68	100	224.162	296	105.5	401.5	9	3	65.639	49.98	49	98.98	28	13	50.976	17.06	47.06	64.12	30	44	136.014	163.85	58.15	222	48	59	83.529	141.51	16.69	158.2
51468	2	Bilateral CP	Both	101.104	241.39	33.11	274.5	46	34	92.155	241.39	33.11	274.5	46	34	122.282	160.005	68.445	228.45	92.5	85.5	137.388	170.53	72.52	243.05	21	1	53.488	29.275	39.765	69.04	30.5	28.5	47.073	18.185	37.68	55.865	44	45	104.259	153.82	38.78	192.6	54.5	68.5	160.13	36.9	135.35	172.25
51465	2	Bilateral CP	Both	101.714	226.319	52.223	278.543	74.5	50.5	87.775	220.663	54.477	275.14	44	0.5	124.823	205.542	63.15	268.692	77	100	148.359	210.208	64.932	275.14	10.5	0.5	64.411	20.362	55.041	75.403	27.5	16	73.157	29.088	57.705	86.793	33	48	82.279	43.984	67.589	111.574	55	56.5	132.999	37.651	107.797	145.448
51458	2	Bilateral CP	Both	101.156	227.95	32.35	260.3	32.5	40.5	88.169	203.37	32.98	236.35	32	1	127.63	210.125	46.525	256.65	75.5	89.5	150.559	156.67	79.68	236.35	9.5	1	83.861	30.515	69.26	99.775	23.5	15.5	66.161	17.09	58.68	75.77	45	32.5	65.354	51.21	39.755	90.965	57.5	56.5	121.161	97.33	68.17	165.5
51454	2	Bilateral CP	Both	100.449	175.075	31.475	206.55	23.5	74	71.389	117.225	31.475	148.7	23.5	33.5	152.569	116.59	89.96	206.55	93.5	74	88.634	103.01	42.29	145.3	11	1.5	47.073	40.145	34.17	74.315	24	23.5	55.285	28.19	42.38	70.57	33.5	46	102.931	62.11	75.69	137.8	55	64	187.153	53.65	152	205.65
51452	2	Bilateral CP	Both	100.861	261.125	13.975	275.1	44	32.5	85.85	261.125	13.975	275.1	44	32.5	125.772	204.945	51.405	256.35	90	82	164.77	147.835	79.465	227.3	12	2.5	56.109	37.225	35.045	72.27	30.5	13	20.465	24.3	13.975	38.275	44	40.5	152.642	212.475	41.925	254.4	51	62	172.173	114.15	133.7	247.85
51442	2	Bilateral CP	Both	100.048	201.505	35.945	237.45	60	67	93.214	190.465	36.635	227.1	36.5	60.5	112.999	159.65	46.65	206.3	91.5	69.5	120.256	82.35	75.95	158.3	15	4.5	53.677	29.27	42.845	72.115	29	16	50.794	18.99	41.45	60.44	48.5	38	166.381	172.715	54.385	227.1	51.5	60.5	171.996	54.65	151.65	206.3
51440	2	Bilateral CP	Both	100.816	227.49	32.76	260.25	61	41	71.303	161.29	32.76	194.05	61	1.5	176.962	152.305	106.445	258.75	72.5	79.5	107.076	121.465	72.585	194.05	14	1.5	62.553	31.29	47.99	79.28	32.5	22.5	56.441	18.775	49.755	68.53	40.5	49	54.787	68.07	32.76	100.83	61	60.5	197.38	152.305	106.445	258.75
51430	2	Bilateral CP	Both	100.295	137.615	42.835	180.45	45	59	101.214	126.66	46.79	173.45	43.5	26.5	99.821	101.355	63.895	165.25	73	85	149.334	54.94	114.16	169.1	5.5	4.5	81.443	68.87	55.73	124.6	21	20.5	86.336	44.87	64.71	109.58	31	49	114.922	84.745	68.255	153	55	55.5	131.219	44.89	107.21	152.1
51425	2	Bilateral CP	Both	101.862	389.14	17.31	406.45	87	3.5	124.756	366.88	39.57	406.45	52.5	3.5	64.694	317.14	17.31	334.45	87	100	307.251	251.15	155.3	406.45	12.5	3.5	107.352	67.285	70.765	138.05	31	16	51.527	26.77	40.88	67.65	39.5	32	67.478	14.915	57.865	72.78	61.5	55	53.977	14.66	46.855	61.515
51415	2	Bilateral CP	Both	101.116	450.145	38.255	488.4	55.5	4.5	110.619	448.415	39.985	488.4	14	4.5	84.497	165.565	51.835	217.4	96	100	283.422	441.695	46.705	488.4	12.5	4.5	54.896	24.62	39.985	64.605	14	20	56.746	22.39	45.485	67.875	32	44.5	93.397	32.625	72.12	104.745	50.5	59	80.658	24.87	66.835	91.705
51349	2	Bilateral CP	Both	100.979	258.905	24.345	283.25	59.5	3	113.302	255.975	27.275	283.25	55	3	81.496	169.675	38.075	207.75	68.5	100	209.43	172.5	110.75	283.25	10.5	3	124.994	37.665	100.535	138.2	17.5	22.5	77.596	96.005	34.145	130.15	49	31.5	60.703	37.795	34.94	72.735	56.5	57.5	47.475	27.955	38.075	66.03
51313	2	Bilateral CP	Both	100.355	267.248	38.069	305.317	74	5.5	107.933	264.957	40.36	305.317	57	5.5	84.12	65.902	64.315	130.218	83	100	187.952	209.329	95.988	305.317	16.5	5.5	109.617	33.01	89.303	122.313	30.5	24.5	77.11	57.971	42.212	100.183	50	38	59.429	60.691	40.36	101.05	57	66.5	85.986	37.27	68.48	105.749
51301	2	Bilateral CP	Both	100.072	215.185	25.615	240.8	55.5	39	94.941	161.735	33.865	195.6	14.5	3.5	110.207	189.665	29.185	218.85	95.5	74	128.308	151.325	44.275	195.6	12	3.5	52.344	47.695	33.865	81.56	14.5	30.5	93.26	53.255	60.23	113.485	42.5	41.5	125.947	84.84	77.46	162.3	51	60	158.652	115.745	103.105	218.85
51300	2	Bilateral CP	Both	100.396	130.175	49.075	179.25	65.5	39	96.545	105.57	59.88	165.45	45.5	35	109.387	86.075	76.675	162.75	86	88	120.644	74.08	85.02	159.1	9.5	1	93.7	31.57	72.32	103.89	33	24.5	67.146	23.455	60.98	84.435	39	47.5	113.52	47.29	84.51	131.8	51.5	64.5	123.932	26.565	112.235	138.8
51275	2	Bilateral CP	Both	101.424	255.787	24.222	280.009	43	47.5	86.122	251.088	24.222	275.31	43	2	130.729	202.653	54.84	257.493	75	96.5	153.58	215.462	59.848	275.31	14	2	56.038	57.549	27.215	84.765	31	21	86.805	90.108	35.989	126.098	33.5	45	67.158	77.914	40.426	118.34	58.5	60	105.158	63.181	70.124	133.305
51240	2	Bilateral CP	Both	101.445	276.965	18.185	295.15	66	1.5	115.203	265.77	29.38	295.15	35	1.5	79.251	235.13	22.32	257.45	80	100	224.841	159.685	135.465	295.15	10	1.5	99.944	59.25	70.79	130.04	26.5	12.5	66.249	79.985	32.055	112.04	42.5	40	115.652	42.965	88.565	131.53	51	56.5	65.031	42.03	51.12	93.15
51171	2	Bilateral CP	Both	101.303	437.017	6.284	443.3	34	3	105.213	437.017	6.284	443.3	34	3	94.795	192.22	37.73	229.95	64	100	289.04	365.335	77.965	443.3	10.5	3	62.99	32.161	42.498	74.66	15.5	23.5	79.917	46.345	61.915	108.26	35.5	46	45.67	52.435	27.37	79.805	55	55	54.973	38.545	37.73	76.275
51170	2	Bilateral CP	Both	101.226	216.01	25.54	241.55	46.5	100	105.684	212.01	25.54	237.55	46.5	1	95.303	203.62	37.93	241.55	74.5	100	171.198	110.8	126.75	237.55	9	1	107.48	85.24	78.31	163.55	25	20.5	83.929	33.005	59.54	92.545	42	43	66.393	73.61	30.935	104.545	55.5	55	84.141	46.045	59.525	105.57
51153	2	Bilateral CP	Both	101.456	399.52	20.58	420.1	50	3.5	101.676	399.52	20.58	420.1	50	3.5	101.689	224.265	38.135	262.4	80	100	231.877	367.785	52.315	420.1	13.5	3.5	57.491	37.575	30.845	68.42	32	20.5	34.383	23.79	24.06	47.85	48.5	41.5	105.086	206.545	21.855	228.4	53	63	100.538	140.95	56.95	197.9
51084	2	Unilateral CP	Left	100.604	310.427	15.925	326.352	77	4	135.969	293.455	32.897	326.352	60	4	46.672	142.866	15.925	158.791	77	100	289.078	149.685	176.667	326.352	0	4	153.099	222.758	89.431	312.189	20	11	85.553	18.582	75.712	94.294	38	32	71.988	61.779	32.897	94.676	60	51	41.142	33.89	25.38	59.27
51071	2	Bilateral CP	Both	101.195	267.45	19.369	286.818	75	2	112.87	255.889	30.93	286.818	56.5	2	78.368	192.639	24.528	217.167	90.5	100	211.996	158.765	128.054	286.818	11	2	123.412	119.444	80.024	199.469	27	23	58.131	63.321	39.43	102.751	45.5	33.5	53.17	60.455	30.93	91.385	56.5	65	83.548	31.294	70.343	101.638
51053	2	Bilateral CP	Both	100.285	380.55	11.7	392.25	34	5.5	86.703	380.55	11.7	392.25	34	5.5	122.06	181.075	44.375	225.45	89.5	67	255.307	315.125	77.125	392.25	7	5.5	48.103	118.08	23.89	141.97	24	13.5	27.653	27.345	14.31	41.655	48.5	35	59.225	138.7	16.28	154.98	51.5	62	185.441	96.16	129.29	225.45
50975	2	Bilateral CP	Both	100.557	147.495	37.155	184.65	40	38.5	89.379	141.345	37.155	178.5	40	2	118.007	105.485	70.065	175.55	92.5	88	125.049	115.005	63.495	178.5	10.5	2	96.389	52.725	65.225	117.95	20.5	19.5	55.159	46.53	37.155	83.685	40	50	104.201	22.03	91.125	113.155	55.5	56.5	122.163	55.19	96.56	151.75
50965	2	Bilateral CP	Both	100.739	224.995	20.105	245.1	56	2.5	87.198	224.995	20.105	245.1	56	2.5	128.421	136.59	56.06	192.65	84	89	160.62	146.145	98.955	245.1	13.5	2.5	67.612	88.95	35.13	124.08	31.5	18.5	52.087	46.185	29.705	75.89	45	45.5	67.163	114.095	20.105	134.2	56	67	134.331	82.785	95.565	178.35
50938	2	Bilateral CP	Both	101.297	257.858	17.02	274.878	61.5	2	122.558	255.294	19.584	274.878	59	2	66.535	207.105	18.475	225.58	65	100	212.914	136.659	138.219	274.878	10.5	2	132.14	23.753	118.05	141.803	15	24.5	113.802	83.999	56.121	140.12	50	39.5	30.08	27.738	19.584	47.322	59	51	21.146	5.227	18.475	23.703
50933	2	Bilateral CP	Both	100.929	165.379	53.931	219.31	71	74	106.238	153.265	63.086	216.351	57.5	24	91.909	143.894	53.931	197.825	71	99.5	126.16	103.873	88.536	192.409	9.5	0	113.424	20.348	102.812	123.16	19.5	29.5	103.944	86.69	71.739	158.429	43.5	40.5	76.19	51.393	63.086	114.479	57.5	51.5	65.03	23.496	53.931	77.427
50916	2	Bilateral CP	Both	100.35	120.623	41.236	161.859	84	50	110.279	72.741	79.415	152.156	44	31	83.269	116.499	41.236	157.736	84	97.5	123.582	39.358	100.157	139.515	9	2.5	97.339	35.604	81.782	117.386	22.5	30.5	119.845	45.162	95.082	140.245	48	40	104.162	37.276	80.369	117.645	63.5	57.5	61.124	36.382	47.311	83.693
50886	2	Bilateral CP	Both	101.223	216.12	28.13	244.25	35.5	51.5	94.537	209.02	28.13	237.15	35.5	2	113.831	185.925	57.125	243.05	87.5	100	159.473	123.8	113.35	237.15	11.5	2	66.896	77.42	33.335	110.755	32.5	16	50.077	59.955	28.13	88.085	35.5	45.5	110.669	88.595	73.955	162.55	52.5	64	136.499	71.53	96.07	167.6
50858	2	Bilateral CP	Both	100.277	145.525	32.825	178.35	67.5	39	100.812	124.52	35.38	159.9	66.5	23	100.645	112.975	62.825	175.8	82.5	88.5	123.555	23.385	113.315	136.7	14	2	101.312	26.445	91.32	117.765	31	22.5	114.383	47.925	86.975	134.9	41	40	67.986	57.73	35.38	93.11	66.5	50.5	105.948	47.15	78.24	125.39
50841	2	Bilateral CP	Both	99.867	173.984	53.363	227.347	92.5	5	98.808	164.629	62.718	227.347	44	5	102.19	122.121	53.363	175.484	92.5	79	130.972	162.946	64.401	227.347	12.5	5	74.636	21.098	67.151	88.249	20	32.5	99.944	23.471	85.97	109.441	41.5	41.5	92.293	40.306	77.109	117.415	58	60	132.06	59.077	96.26	155.337
50818	2	Bilateral CP	Both	100.858	245.347	10.203	255.55	51.5	3	100.818	245.347	10.203	255.55	51.5	3	99.687	138.575	49.125	187.7	62.5	100	201.45	130.4	125.15	255.55	12	3	121.078	27.05	109.35	136.4	23	21	58.485	104.89	13.92	118.81	48.5	32	22.833	28.292	12.238	40.53	53.5	61.5	80.647	49.12	49.125	98.245
50813	2	Bilateral CP	Both	100.111	391.444	17.825	409.269	53	42	65.967	303.072	17.825	320.897	53	4.5	158.183	246.365	34.73	281.095	95.5	78.5	181.052	290.509	30.388	320.897	12	4.5	30.923	27.067	18.622	45.688	21.5	16	38.714	34.294	21.97	56.263	47.5	37.5	47.055	67.007	22.892	89.898	54	62.5	165.583	137.938	103.961	241.9
50812	2	Bilateral CP	Both	100.003	157.102	27.135	184.236	15.5	62	75.258	153.451	27.135	180.585	15.5	58.5	139.971	97.732	79.561	177.293	83.5	80	61.089	63.167	34.013	97.18	11	0	35.926	33.024	27.377	60.401	21	30	80.128	33.577	64.906	98.482	31	49.5	146.368	75.707	104.878	180.585	50.5	58.5	155.534	41.796	128.248	170.044
50788	2	Bilateral CP	Both	100.742	290.871	30.468	321.339	70.5	5.5	109.998	281.399	39.94	321.339	44	5.5	88.055	179.138	30.468	209.606	70.5	96.5	252.197	161.844	159.495	321.339	4	5.5	120.909	147.552	88.49	236.042	25	9.5	56.097	58.667	39.94	98.607	44	30	60.039	18.532	53.901	72.433	55	55	67.485	71.676	30.468	102.144
50785	2	Bilateral CP	Both	101.522	301.64	22.61	324.25	67	2.5	107.364	293.445	30.805	324.25	40.5	2.5	93.048	263.395	24.655	288.05	80	82.5	217.716	222.505	101.745	324.25	11	2.5	69.021	45.295	47.52	92.815	23	12	53.245	76.275	30.805	107.08	40.5	50.5	153.581	49.905	120.645	170.55	51.5	57	107.141	49.43	88.71	138.14
50766	2	Bilateral CP	Both	101.472	274.52	25.88	300.4	37	2	104.262	274.52	25.88	300.4	37	2	98.233	220.88	48.22	269.1	87	100	191.457	209.21	91.19	300.4	12.5	2	93.31	56.14	55.61	111.75	31.5	25	38.339	38.435	25.88	64.315	37	40.5	123.656	87.895	64.855	152.75	57.5	57.5	104.061	30.165	89.04	119.205
50759	2	Bilateral CP	Both	101.049	182.612	42.693	225.305	25.5	1	96.535	182.612	42.693	225.305	25.5	1	109.024	142.163	64.672	206.835	72	99.5	140.714	150.109	75.196	225.305	10	1	95.216	36.748	77.518	114.267	17	17.5	75.707	57.333	50.574	107.907	47	34	82.794	35.226	68.025	103.251	50.5	61	84.484	38.518	65.492	104.01
50747	2	Bilateral CP	Both	101.017	266.07	30.78	296.85	85	4.5	114.128	261.84	35.01	296.85	60.5	4.5	70.592	181.22	30.78	212	85	100	187.337	180.755	116.095	296.85	14.5	4.5	103.881	58.795	82.455	141.25	26	28	75.435	82.42	45.23	127.65	45.5	42	83.455	92.435	40.265	132.7	61.5	53.5	57.123	43.405	35.95	79.355
50711	2	Bilateral CP	Both	100.569	198.765	29.835	228.6	41	2.5	81.806	198.765	29.835	228.6	41	2.5	131.047	71.385	99.165	170.55	87	71	151.314	161.01	67.59	228.6	11	2.5	69.428	44.835	45.485	90.32	28	18	43.189	32.345	29.835	62.18	41	41	94.764	76.725	50.525	127.25	51.5	62	150.407	42.45	126.7	169.15
50672	2	Bilateral CP	Both	100.506	254.671	-3.621	251.05	14.5	70.5	92.1	194.721	-3.621	191.1	14.5	31	114.849	231.8	19.25	251.05	90.5	70.5	110.573	185.564	3.087	188.65	12.5	3	40.964	91.201	-3.621	87.58	14.5	28	92.162	69.425	55.325	124.75	34.5	45.5	150.013	70.54	113.51	184.05	51	61	213.32	89.9	161.15	251.05
50670	2	Bilateral CP	Both	100.503	172.615	41.185	213.8	73.5	4	100.768	167.515	46.285	213.8	57	4	100.491	122.27	46.98	169.25	75.5	89.5	156.816	129.615	84.185	213.8	13	4	82.978	40.77	71.035	111.805	20.5	31	100.028	39.07	82.48	121.55	49.5	34	65.815	55.205	46.285	101.49	57	56	96.368	39.875	81.535	121.41
50637	2	Bilateral CP	Both	101.027	201.203	29.583	230.786	70.5	54.5	105.702	196.143	33.835	229.978	43.5	14.5	94.338	182.251	31.593	213.845	76.5	97.5	179.482	117.53	106.118	223.649	11	5	101.791	75.6	65.809	141.41	30.5	18.5	70.017	53.553	38.706	92.26	41	38.5	76.747	63.241	43.75	106.991	54	62.5	75.915	45.443	58.24	103.682
50611	2	Bilateral CP	Both	101.765	391.875	22.276	414.15	48	8	121.607	387.195	26.955	414.15	27	8	66.492	251.562	23.971	275.533	67	100	270.075	247.291	160.796	408.087	5.5	7.5	117.124	248.964	26.955	275.919	27	15.5	55.578	26.275	43.596	69.871	42	50	57.429	51.691	29.187	80.878	64	52.5	28.072	8.025	23.971	31.997
50607	2	Bilateral CP	Both	101.124	175.688	40.429	216.117	71.5	50.5	114.127	155.496	56.966	212.462	58.5	1	79.565	174.709	40.429	215.138	71.5	100	150.189	110.106	102.356	212.462	10.5	1	123.215	60.293	96.03	156.323	21.5	24	100.697	55.615	71.93	127.544	46.5	31.5	83.721	41.064	56.966	98.031	58.5	58.5	55.717	37.668	41.554	79.222
50589	2	Bilateral CP	Both	100.505	167.3	15.25	182.55	53	2.5	92.629	167.3	15.25	182.55	53	2.5	116.109	108.83	67.32	176.15	91	66	136.228	75.5	107.05	182.55	12	2.5	99.853	36.265	79.035	115.3	30.5	17.5	66.648	33.05	47.1	80.15	48	34	72.979	149.28	23.57	172.85	56	65	135.224	64	112.15	176.15
50579	2	Bilateral CP	Both	100.792	170.622	13.794	184.416	57.5	100	104.246	169.217	13.794	183.011	57.5	3	94.278	135.394	49.021	184.416	78	100	166.893	37.257	145.754	183.011	11	3	143.567	36.672	123.315	159.987	26.5	23	66.601	100.311	21.996	122.308	49.5	33.5	36.327	59.508	13.794	73.302	57.5	64.5	66.905	29.749	56.503	86.252
50573	2	Unilateral CP	Right	101.064	176.61	51.29	227.9	62	100	101.368	161.52	54.38	215.9	48	1	100.6	176.61	51.29	227.9	62	100	145.577	130.26	85.64	215.9	9	1	114.387	41.93	89.67	131.6	11	23	81.301	55.35	56.15	111.5	47	29	75.263	43.07	54.38	97.45	48	55	59.736	13.95	51.29	65.24
50566	2	Bilateral CP	Both	100.151	80.165	56.285	136.45	68.5	36.5	101.45	75.365	61.085	136.45	30	36.5	97.963	49.17	69.13	118.3	84.5	82	91.704	40.18	77.92	118.1	9.5	0	97.908	41.76	80.14	121.9	14	31	117.032	55.85	80.6	136.45	49.5	36.5	96.856	32.13	77.58	109.71	51	60	105.79	15.9	98.95	114.85
50561	2	Bilateral CP	Both	101.028	193.879	37.933	231.812	66.5	52	104.568	185.216	45.348	230.565	56	2	95.31	163.254	45.761	209.015	84	89.5	162.534	129.496	101.069	230.565	12	2	84.392	28.307	75.213	103.52	29.5	15	73.926	39.394	55.391	94.785	40.5	49	124.5	66.89	80.217	147.107	58.5	53.5	98.584	58.015	72.796	130.811
50548	2	Bilateral CP	Both	101.265	242.108	25.235	267.344	32	2.5	78.412	242.108	25.235	267.344	32	2.5	141.795	146.276	75.631	221.907	92.5	100	141.109	229.617	37.727	267.344	12	2.5	40.595	28.958	28.539	57.496	19.5	21	35.532	25.345	25.823	51.168	42.5	42.5	116.494	97.752	49.249	147.001	51.5	60	159.13	72.134	124.081	196.215
50542	2	Bilateral CP	Both	100.763	263.789	7.411	271.2	58	39.5	90.504	232.089	7.411	239.5	58	36.5	137.426	217.17	46.281	263.45	79.5	89	143.14	100.96	103.64	204.6	8.5	1.5	118.723	36.54	97.95	134.49	33	20.5	66.374	68.476	27.959	96.435	50.5	35	46.431	121.584	7.411	128.995	58	58	138.169	23.844	121.975	145.82
50538	2	Bilateral CP	Both	101.156	221.753	24.453	246.206	48.5	2.5	90.163	221.753	24.453	246.206	48.5	2.5	121.04	148.174	82.064	230.238	65.5	88	195.189	104.85	141.356	246.206	10	2.5	71.276	99.582	43.972	143.554	30	13.5	46.64	37.603	24.453	62.055	48.5	41.5	78.224	75.58	32.504	108.083	50.5	61.5	107.182	68.318	82.064	150.381
50526	2	Bilateral CP	Both	100.7	164.27	40.63	204.9	87.5	51.5	102.661	144.975	58.025	203	48	2	97.158	138.17	40.63	178.8	87.5	100	139.78	102.85	100.15	203	11	2	86.035	43.17	65.68	108.85	32.5	15.5	107.421	94.135	64.015	158.15	34.5	48	77.899	67.61	61.14	128.75	63	51	128.71	69.505	84.045	153.55
50514	2	Bilateral CP	Both	100.976	220.425	24.075	244.5	45.5	2.5	86.843	220.425	24.075	244.5	45.5	2.5	124.426	179.23	27.37	206.6	63	100	172.066	162.915	81.585	244.5	11.5	2.5	109.67	39.515	83.285	122.8	13.5	23	44.053	70.345	24.075	94.42	45.5	32	27.402	5.815	24.225	30.04	56	57.5	58.095	81.38	27.37	108.75
50498	2	Bilateral CP	Both	101.049	196.519	15.128	211.647	63.5	51	111.494	191.967	16.607	208.575	62	1	83.898	190.929	15.128	206.057	63.5	100	193.4	24.437	184.137	208.575	9.5	1	148.237	82.463	106.128	188.591	30	13	70.808	67.931	37.178	105.109	50.5	32.5	27.866	19.194	16.607	35.801	62	51.5	36.009	43.544	15.128	58.672
50497	2	Bilateral CP	Both	101.574	377.9	15.8	393.7	65.5	2.5	120.326	365.595	28.105	393.7	47.5	2.5	69.28	247.335	20.715	268.05	84.5	100	268.817	248.2	145.5	393.7	13	2.5	80.387	85.685	50.365	136.05	27	14	53.435	54.06	28.105	82.165	47.5	35.5	116.997	108.54	47.91	156.45	51	58.5	77.689	52.915	54.935	107.85
50459	2	Bilateral CP	Both	101.13	205.595	44.522	250.117	75	52	104.377	193.88	52.367	246.248	35.5	2.5	95.843	169.296	47.878	217.174	76	100	163.274	166.244	80.004	246.248	10	2.5	89.251	48.626	63.416	112.042	27.5	24	101.283	55.62	66.614	122.234	41	38.5	72.718	26.049	58.082	84.131	61.5	56	90.47	56.778	57.38	114.157
50441	2	Unilateral CP	Left	102.116	323.408	25.433	348.841	44	2	87.667	323.408	25.433	348.841	44	2	125.087	243.189	63.59	306.779	67	100	213.984	310.555	38.286	348.841	10	2	55.503	50.707	30.248	80.955	12	30	54.21	58.071	25.433	83.504	44	31	78.454	27.278	67.02	94.297	61	52	72.067	34.019	63.59	97.609
50438	2	Bilateral CP	Both	100.311	236.117	42.463	278.579	57.5	37.5	83.866	96.937	42.463	139.399	57.5	22	130.002	222.031	55.966	277.997	75.5	87	97.864	66.377	69.057	135.434	12	1.5	79.635	26.378	65.968	92.346	17.5	28.5	99.947	36.801	77.188	113.989	46	46	53.866	36.972	42.463	79.435	57.5	57.5	142.233	185.887	60.746	246.633
50434	2	Bilateral CP	Both	100.583	137.995	47.955	185.95	53	2.5	103.063	137.46	48.49	185.95	52	2.5	96.943	89.215	72.885	162.1	63	100	155.449	70.1	115.85	185.95	9.5	2.5	115.735	27.085	99.765	126.85	29.5	15.5	68.326	45.295	50.84	96.135	45.5	30.5	95.047	27.045	77.815	104.86	55.5	55	83.242	18.905	72.885	91.79
50414	2	Bilateral CP	Both	101.983	337.556	38.688	376.245	69	3.5	104.981	331.211	45.033	376.245	46.5	3.5	97.218	254.308	46.608	300.917	90	100	293.99	220.86	155.384	376.245	10.5	3.5	67.102	80.329	47.922	128.252	14.5	20	63.578	57.735	45.176	102.911	45.5	41	76.948	42.217	56.264	98.481	55.5	57	85.942	50.649	61.163	111.813
50403	2	Bilateral CP	Both	100.519	129.002	39.947	168.95	63.5	4.5	104.749	128.846	40.104	168.95	63	4.5	92.78	112.892	40.368	153.26	64	100	151.688	49.13	119.819	168.95	13.5	4.5	99.809	32.895	83.064	115.958	23	14.5	103.211	22.34	91.279	113.619	40.5	44.5	63.126	60.767	40.104	100.871	63	50.5	75.454	67.206	40.368	107.574
50385	2	Bilateral CP	Both	101.137	225.059	28.886	253.945	71.5	2	110.04	210.926	43.019	253.945	49	2	83.703	195.406	36.448	231.854	78.5	100	167.275	151.378	102.567	253.945	12	2	94.838	46.095	69.142	115.237	33	16.5	100.052	80.236	60.439	140.675	36	46	77.493	72.71	43.344	116.055	62	52	62.625	34.882	46.751	81.633
50316	2	Bilateral CP	Both	101.074	227.813	13.687	241.5	63	2.5	97.545	227.813	13.687	241.5	63	2.5	108.447	176.61	35.39	212	68	100	163.531	122.6	118.9	241.5	13.5	2.5	104.067	34.405	89.095	123.5	33.5	18	88.196	40.12	64.53	104.65	48.5	39.5	30.511	52.298	13.687	65.985	63	51.5	77.322	66.55	35.39	101.94
50303	2	Bilateral CP	Both	100.615	223.755	28.927	252.682	77.5	4	118.61	221.041	31.64	252.682	68	4	56.129	134.97	28.927	163.897	77.5	100	175.615	124.666	128.016	252.682	21	4	123.769	12.149	118.495	130.644	32	32	114.654	25.378	102.307	127.685	44	37	58.243	80.086	31.64	111.726	68	51	31.96	7.237	29.02	36.258
50277	2	Bilateral CP	Both	101.276	380.069	9.981	390.05	39	3	98.337	380.069	9.981	390.05	39	3	107.013	266.99	29.21	296.2	80.5	89	257.541	282.78	107.27	390.05	5	3	93.168	112.935	48.965	161.9	20.5	18	30.083	63.624	9.981	73.605	39	36.5	73.128	71.53	29.545	101.075	51	59.5	97.323	70.555	73.235	143.79
50244	2	Bilateral CP	Both	100.563	89.887	72.916	162.803	43.5	1	104.085	89.425	73.378	162.803	35	1	94.724	80.139	73.212	153.351	66.5	100	115.477	80.936	81.867	162.803	10	1	87.224	31.409	74.587	105.995	16.5	30	112.343	61.031	77.443	138.475	50	39.5	105.263	38.529	80.812	119.341	51.5	57.5	87.39	30.207	73.212	103.418
50196	2	Bilateral CP	Both	100.235	247.315	15.107	262.422	80.5	4	132.216	204.766	57.656	262.422	59.5	4	46.483	94.849	15.107	109.956	80.5	100	190.122	131.189	131.233	262.422	11	4	116.239	52.176	90.985	143.161	28	24.5	139.208	83.733	88.012	171.745	42	40.5	79.488	44.497	57.656	102.152	59.5	51.5	40.539	43.278	23.142	66.42
50183	2	Bilateral CP	Both	100.451	356.515	17.785	374.3	53.5	39	95.083	261.81	31.99	293.8	35	3	112.163	185.575	49.375	234.95	94.5	86.5	198.578	205.315	88.485	293.8	5.5	3	79.897	108.85	46.455	155.305	22	22.5	56.286	23.995	46.75	70.745	44.5	46	68.477	31.835	55.92	87.755	56	57	149.158	97.48	84.845	182.325
50145	2	Bilateral CP	Both	100.981	287.145	29.005	316.15	57	2.5	101.997	270.565	45.585	316.15	43	2.5	99.654	162.605	40.195	202.8	76.5	100	189.644	229.455	86.695	316.15	12	2.5	81.17	31.285	64.95	96.235	24.5	24	60.5	28.25	45.585	73.835	43	34.5	95.439	60.545	65.255	125.8	51	61.5	104.965	100.08	59.57	159.65
50139	2	Bilateral CP	Both	100.447	137.358	50.799	188.157	71.5	23.5	111.122	130.512	57.645	188.157	58.5	23.5	83.417	90.773	54.689	145.462	87.5	100	128.127	75.553	96.643	172.195	12.5	2.5	90.532	31.799	75.842	107.642	20.5	31.5	135.86	54.801	103.775	158.577	33.5	47	90.681	80.896	57.645	138.541	58.5	51	81.308	30.422	62.077	92.5
50093	2	Bilateral CP	Both	100.949	224.638	29.93	254.568	46.5	54	108.613	222.4	29.93	252.33	46.5	4	85.715	164.948	35.995	200.942	85	100	189.662	127.922	124.408	252.33	5	4	110.857	105.301	61.918	167.219	30.5	16.5	43.821	34.327	29.93	64.257	46.5	34.5	98.95	84.14	43.156	127.296	51	59.5	87.352	34.29	74.005	108.296
50083	2	Unilateral CP	Left	101.143	292.154	7.598	299.752	68	3	124.347	266.929	32.823	299.752	54	3	62.672	203.015	7.598	210.613	68	100	211.533	159.936	139.816	299.752	9	3	149.829	62.98	115.12	178.1	17	12	129.786	48.034	104.856	152.89	31	37	68.888	113.324	32.823	146.147	54	38	11.768	17.814	7.598	25.412
50068	2	Bilateral CP	Both	100.636	112.073	59.072	171.144	60.5	49.5	100.4	107.85	59.072	166.922	60.5	1.5	101.045	107.447	60.638	168.085	66	98	128.83	65.738	101.184	166.922	9	1.5	96.173	25.048	85.093	110.141	23	23.5	97.321	32.8	84.025	116.825	39	41	77.692	51.223	59.072	110.295	60.5	50.5	79.711	39.234	60.638	99.872
50045	2	Bilateral CP	Both	100.636	161.045	47.955	209	31.5	3.5	99.298	161.045	47.955	209	31.5	3.5	103.115	123.82	57.83	181.65	92	100	166.203	97.73	111.27	209	11	3.5	86.38	48.385	63.97	112.355	26.5	21.5	78.81	33.78	62.805	96.585	36	44.5	88.767	13.76	83.325	97.085	56	58	110.18	21.78	99.37	121.15
50030	2	Bilateral CP	Both	99.89	360.366	13.212	373.577	30	68.5	61.564	198.264	13.212	211.476	30	58	161.619	314.663	50.927	365.59	90.5	70	77.005	64.058	39.058	103.116	10	2	24.145	28.323	14.952	43.274	22	21	29.698	33.431	17.096	50.527	46	50	163.947	140.252	71.224	211.476	51	58	209.811	194.018	144.367	338.385
[truncated: 14 more columns]
